# Supplementary material for: SMARCA5 is required for the development of granule cell neuron precursors and Sonic Hedgehog Medulloblastoma growth
Source: Sci Rep. 2025 Jul 18;15:26091. doi: 10.1038/s41598-025-11857-3 (PMC12274346; doi:10.1038/s41598-025-11857-3)
Supplement: Supplementary file 2 — Supplementary Material 2 [file 41598_2025_11857_MOESM2_ESM.xlsx]

## Sheet: SMB21-dependencies_FDR<5%
Table S1. All SMB21-context specific dependencies identified via MAGeCK-RRA and BAGEL2 algorithms at FDR<5%.
id	num	neg.score	neg.p.value	neg.fdr	neg.rank	neg.goodsgrna	neg.lfc	pos.score	pos.p.value	pos.fdr	pos.rank	pos.goodsgrna	pos.lfc	BF	Recall	Precision	FDR
Hist1h2bk	4	1.5054e-09	2.3949e-07	5e-06	1	4	-4.9059	1	1	1	20623	0	-4.9059	141.584	0.008	1	0
Rpl17	4	3.5838e-08	2.3949e-07	5e-06	8	4	-4.5259	1	1	1	20616	0	-4.5259	182.115	0	1	0
Rps16	4	1.7305e-07	2.3949e-07	5e-06	28	4	-4.405	0.99996	1	1	20019	0	-4.405	138.492	0.012	1	0
Tuba1c	4	1.1901e-07	2.3949e-07	5e-06	22	4	-4.1819	1	1	1	20603	0	-4.1819	141.185	0.008	1	0
Cdk1	4	2.9095e-07	2.3949e-07	5e-06	48	4	-3.8712	1	1	1	20578	0	-3.8712	148.549	0.005	1	0
Eif2s1	4	3.5707e-08	2.3949e-07	5e-06	7	4	-3.8491	1	1	1	20617	0	-3.8491	135.327	0.015	1	0
Snrpf	4	4.0135e-06	2.3949e-07	5e-06	206	4	-3.8472	1	1	1	20432	0	-3.8472	154.492	0.003	1	0
Hspa8	4	7.1673e-07	2.3949e-07	5e-06	80	4	-3.8379	0.99992	1	1	19843	0	-3.8379	115.222	0.05	1	0
Smu1	4	1.0835e-06	2.3949e-07	5e-06	100	4	-3.8377	1	1	1	20528	0	-3.8377	125.853	0.032	1	0
Rpl21	4	3.9323e-08	2.3949e-07	5e-06	10	4	-3.8287	1	1	1	20582	0	-3.8287	147.888	0.005	1	0
Prelid1	4	8.7262e-06	2.3949e-07	5e-06	315	4	-3.8229	0.99999	1	1	20328	0	-3.8229	116.226	0.05	1	0
Plk1	4	1.7169e-06	2.3949e-07	5e-06	126	4	-3.7997	1	1	1	20503	0	-3.7997	156.209	0.002	1	0
Eif2b2	4	4.5926e-06	2.3949e-07	5e-06	224	4	-3.738	1	1	1	20415	0	-3.738	124.04	0.038	1	0
Rpl15	4	5.0114e-07	2.3949e-07	5e-06	66	4	-3.7207	1	1	1	20560	0	-3.7207	137.002	0.012	1	0
Rnf113a1	4	1.1005e-06	2.3949e-07	5e-06	102	4	-3.7015	1	1	1	20526	0	-3.7015	135.744	0.013	1	0
Hist1h2bj	4	8.737e-06	2.3949e-07	5e-06	317	4	-3.6563	0.99996	1	1	19997	0	-3.6563	56.512	0.494	1	0
Orc6	4	3.5761e-05	2.3949e-07	5e-06	623	4	-3.6337	0.99996	1	1	20031	0	-3.6337	110.611	0.072	1	0
Bub3	4	2.0118e-05	2.3949e-07	5e-06	490	4	-3.6202	0.99998	1	1	20160	0	-3.6202	125.527	0.035	1	0
Rps12	4	1.1392e-05	2.3949e-07	5e-06	361	4	-3.593	0.99999	1	1	20283	0	-3.593	117.078	0.048	1	0
Rpl8	4	2.8719e-07	2.3949e-07	5e-06	46	4	-3.5868	1	1	1	20580	0	-3.5868	133.453	0.018	1	0
Eef1a1	4	1.7392e-07	2.3949e-07	5e-06	29	4	-3.5808	1	1	1	20597	0	-3.5808	118.028	0.045	1	0
Rps3a1	4	2.0904e-08	2.3949e-07	5e-06	2	4	-3.5628	1	1	1	20622	0	-3.5628	126.533	0.027	1	0
Gins2	4	3.3042e-08	2.3949e-07	5e-06	6	4	-3.5422	1	1	1	20618	0	-3.5422	129.586	0.023	1	0
C330021F23Rik	4	9.9888e-05	2.3949e-07	5e-06	895	3	-3.5396	0.22971	0.40103	1	7426	1	-3.5396	91.884	0.184	1	0
Rabggtb	4	5.5416e-08	2.3949e-07	5e-06	15	4	-3.531	1	1	1	20610	0	-3.531	130.081	0.023	1	0
Smo	4	4.3195e-06	2.3949e-07	5e-06	214	4	-3.4963	1	1	1	20425	0	-3.4963	139.969	0.01	1	0
9030624G23Rik	4	1.2362e-06	2.3949e-07	5e-06	113	4	-3.4911	1	1	1	20515	0	-3.4911	117.089	0.048	1	0
Actl6a	4	9.2513e-06	2.3949e-07	5e-06	327	4	-3.4889	0.99996	1	1	19994	0	-3.4889	109.413	0.077	1	0
Wdr70	4	1.0516e-07	2.3949e-07	5e-06	19	4	-3.4806	1	1	1	20606	0	-3.4806	121.83	0.042	1	0
Polr2b	4	9.9045e-07	2.3949e-07	5e-06	97	4	-3.464	1	1	1	20531	0	-3.464	119.029	0.045	1	0
Rrm2	4	5.8819e-06	2.3949e-07	5e-06	253	4	-3.4555	0.99999	1	1	20386	0	-3.4555	146.115	0.005	1	0
Snrpb	4	2.8051e-06	2.3949e-07	5e-06	168	4	-3.4473	1	1	1	20466	0	-3.4473	99.815	0.129	1	0
Deb1	4	4.9255e-06	2.3949e-07	5e-06	230	4	-3.4252	1	1	1	20409	0	-3.4252	112.86	0.062	1	0
Srsf2	4	6.3255e-06	2.3949e-07	5e-06	262	3	-3.4201	0.85607	0.87585	1	16089	0	-3.4201	58.122	0.481	1	0
Pcna	4	6.4978e-07	2.3949e-07	5e-06	77	4	-3.4144	1	1	1	20549	0	-3.4144	110.802	0.068	1	0
Tubb5	4	4.2201e-07	2.3949e-07	5e-06	58	4	-3.3976	1	1	1	20568	0	-3.3976	141.105	0.01	1	0
Sox9	4	2.9385e-08	2.3949e-07	5e-06	3	4	-3.368	1	1	1	20621	0	-3.368	102.753	0.105	1	0
Polr2l	4	6.1593e-07	2.3949e-07	5e-06	75	4	-3.3544	1	1	1	20551	0	-3.3544	126.627	0.027	1	0
Psmb4	4	0.00021278	7.1847e-07	1.3e-05	1066	4	-3.2826	0.99979	1	1	19622	0	-3.2826	114.8	0.055	1	0
Rps21	4	3.96e-07	2.3949e-07	5e-06	53	4	-3.2657	1	1	1	20573	0	-3.2657	103.791	0.104	1	0
Isca1	4	3.3827e-06	2.3949e-07	5e-06	184	4	-3.2584	1	1	1	20451	0	-3.2584	100.906	0.122	1	0
Puf60	4	4.9677e-06	2.3949e-07	5e-06	233	4	-3.2138	1	1	1	20407	0	-3.2138	104.396	0.1	1	0
Fau	4	4.6878e-08	2.3949e-07	5e-06	12	4	-3.2043	1	1	1	20613	0	-3.2043	107.132	0.09	1	0
Cct2	4	2.6334e-06	2.3949e-07	5e-06	161	4	-3.1926	1	1	1	20472	0	-3.1926	112.731	0.063	1	0
Polr2c	4	0.00012231	2.3949e-07	5e-06	938	4	-3.1897	0.99988	1	1	19733	0	-3.1897	99.959	0.129	1	0
Hmgb1	4	1.353e-05	2.3949e-07	5e-06	394	4	-3.1756	0.99999	1	1	20252	0	-3.1756	114.595	0.057	1	0
Mfap1b	4	2.4324e-06	2.3949e-07	5e-06	148	4	-3.1748	1	1	1	20484	0	-3.1748	108.379	0.085	1	0
Rangap1	4	4.1869e-07	2.3949e-07	5e-06	56	4	-3.1666	1	1	1	20570	0	-3.1666	109.155	0.082	1	0
Hmgcs1	4	6.8739e-07	2.3949e-07	5e-06	78	4	-3.1633	1	1	1	20548	0	-3.1633	106.385	0.092	1	0
Brf1	4	3.6103e-06	2.3949e-07	5e-06	194	4	-3.1585	1	1	1	20441	0	-3.1585	115.013	0.05	1	0
Gm5148	4	8.7725e-07	2.3949e-07	5e-06	88	4	-3.1548	1	1	1	20540	0	-3.1548	122.336	0.04	1	0
Vps25	4	1.4784e-06	2.3949e-07	5e-06	122	4	-3.1454	0.99999	1	1	20260	0	-3.1454	108.252	0.088	1	0
Hspa5	4	5.484e-06	2.3949e-07	5e-06	249	4	-3.1341	0.99999	1	1	20392	0	-3.1341	114.216	0.057	1	0
Ctdp1	4	3.127e-06	2.3949e-07	5e-06	179	4	-3.1232	1	1	1	20424	0	-3.1232	98.085	0.144	1	0
Birc5	4	4.108e-05	2.3949e-07	5e-06	654	4	-3.1	0.99996	1	1	20000	0	-3.1	64.979	0.409	1	0
Drosha	4	1.2288e-06	2.3949e-07	5e-06	111	4	-3.0997	1	1	1	20517	0	-3.0997	91.206	0.19	1	0
Timm23	4	7.2764e-06	2.3949e-07	5e-06	283	4	-3.0979	0.99999	1	1	20358	0	-3.0979	100.81	0.124	1	0
Rae1	4	1.4028e-07	2.3949e-07	5e-06	26	4	-3.096	1	1	1	20599	0	-3.096	98.719	0.139	1	0
Cdk9	4	1.8835e-05	2.3949e-07	5e-06	475	4	-3.0926	0.99998	1	1	20175	0	-3.0926	109.355	0.08	1	0
Clp1	4	1.3391e-05	2.3949e-07	5e-06	393	4	-3.0883	0.99998	1	1	20150	0	-3.0883	83.339	0.24	1	0
Rps28	4	3.3691e-07	2.3949e-07	5e-06	50	4	-3.0782	1	1	1	20576	0	-3.0782	90.044	0.195	1	0
Ubl5	4	2.8407e-05	2.3949e-07	5e-06	561	3	-3.0766	0.68931	0.76368	1	13664	1	-3.0766	86.539	0.222	1	0
Med12	4	2.3954e-06	2.3949e-07	5e-06	147	4	-3.0748	1	1	1	20485	0	-3.0748	108.461	0.085	1	0
Cpsf4	4	2.451e-06	2.3949e-07	5e-06	150	4	-3.0735	1	1	1	20483	0	-3.0735	109.405	0.078	1	0
Sars	4	6.8859e-05	2.3949e-07	5e-06	784	4	-3.0571	0.9999	1	1	19770	0	-3.0571	91.266	0.189	1	0
Mars	4	2.4666e-06	2.3949e-07	5e-06	151	4	-3.049	1	1	1	20482	0	-3.049	99.731	0.13	1	0
Rsl24d1	4	2.0623e-06	2.3949e-07	5e-06	139	4	-3.0487	1	1	1	20492	0	-3.0487	115.915	0.05	1	0
Mat2a	4	2.4209e-07	2.3949e-07	5e-06	41	4	-3.033	1	1	1	20586	0	-3.033	114.3	0.057	1	0
Rps29	4	4.908e-07	2.3949e-07	5e-06	63	4	-3.0329	1	1	1	20563	0	-3.0329	109.629	0.075	1	0
Qk	4	7.1573e-06	2.3949e-07	5e-06	280	4	-3.0259	0.99999	1	1	20361	0	-3.0259	109.533	0.075	1	0
Guk1	4	2.8907e-07	2.3949e-07	5e-06	47	4	-3.0232	1	1	1	20579	0	-3.0232	110.717	0.07	1	0
Txnl4a	4	1.0869e-06	2.3949e-07	5e-06	101	4	-3.0229	1	1	1	20527	0	-3.0229	114.83	0.053	1	0
Rnpc3	4	3.0768e-07	2.3949e-07	5e-06	49	4	-3.0197	1	1	1	20577	0	-3.0197	109.083	0.083	1	0
Snapc2	4	3.7648e-06	2.3949e-07	5e-06	196	4	-3.0079	0.99601	0.99942	1	19032	0	-3.0079	94.762	0.169	1	0
Polr1c	4	9.5003e-07	2.3949e-07	5e-06	94	4	-3.0034	1	1	1	20534	0	-3.0034	93.128	0.177	1	0
Snrpg	4	1.5929e-05	2.3949e-07	5e-06	424	4	-3.0018	0.99998	1	1	20226	0	-3.0018	123.002	0.038	1	0
Snrpe	4	5.8759e-06	2.3949e-07	5e-06	252	4	-2.999	0.99999	1	1	20387	0	-2.999	89.341	0.202	1	0
Ccnb1	4	5.5325e-07	2.3949e-07	5e-06	73	4	-2.992	1	1	1	20553	0	-2.992	107.6	0.088	1	0
Mrpl4	4	4.4593e-06	2.3949e-07	5e-06	215	4	-2.9643	1	1	1	20423	0	-2.9643	77.505	0.297	1	0
Dhps	4	4.0002e-06	2.3949e-07	5e-06	203	4	-2.9635	0.99792	0.99968	1	19172	0	-2.9635	79.018	0.284	1	0
Tceb2	4	1.1723e-05	2.3949e-07	5e-06	370	4	-2.959	0.99997	1	1	20066	0	-2.959	81.658	0.252	1	0
Ncbp2	4	1.0419e-06	2.3949e-07	5e-06	98	4	-2.9559	1	1	1	20530	0	-2.9559	104.579	0.097	1	0
Ufd1l	4	7.1713e-06	2.3949e-07	5e-06	281	4	-2.9558	0.99999	1	1	20360	0	-2.9558	89.016	0.207	1	0
Ncbp1	4	3.4951e-06	2.3949e-07	5e-06	188	4	-2.9542	1	1	1	20447	0	-2.9542	98.095	0.142	1	0
Ppp2ca	4	2.7982e-06	2.3949e-07	5e-06	167	4	-2.9518	1	1	1	20467	0	-2.9518	99.308	0.135	1	0
Cpsf1	4	3.2963e-06	2.3949e-07	5e-06	181	4	-2.9413	1	1	1	20454	0	-2.9413	91.076	0.194	1	0
Gfpt1	4	0.00012747	2.3949e-07	5e-06	946	4	-2.9321	0.9998	1	1	19628	0	-2.9321	95.061	0.164	1	0
Myc	4	5.0048e-06	2.3949e-07	5e-06	235	4	-2.926	0.99999	1	1	20405	0	-2.926	92.396	0.182	1	0
Mad2l1	4	0.00018557	7.1847e-07	1.3e-05	1039	4	-2.9232	0.99981	1	1	19645	0	-2.9232	87.248	0.217	1	0
Psmb7	4	7.8597e-06	2.3949e-07	5e-06	297	3	-2.9186	0.9789	0.99231	1	18474	0	-2.9186	85.143	0.229	1	0
Tsr2	4	0.00048813	6.4662e-06	0.000104	1271	3	-2.9145	0.96274	0.98614	1	18117	0	-2.9145	68.793	0.374	1	0
Rrn3	4	9.787e-05	2.3949e-07	5e-06	887	4	-2.9104	0.99841	0.99981	1	19225	0	-2.9104	88.85	0.207	1	0
Rpl23	4	4.9836e-06	2.3949e-07	5e-06	234	4	-2.8945	1	1	1	20406	0	-2.8945	114.962	0.052	1	0
Glul	4	1.2829e-07	2.3949e-07	5e-06	23	4	-2.893	1	1	1	20602	0	-2.893	90.285	0.195	1	0
Wee1	4	1.9655e-06	2.3949e-07	5e-06	131	4	-2.8824	1	1	1	20500	0	-2.8824	99.315	0.134	1	0
Pop5	4	3.9676e-05	2.3949e-07	5e-06	645	4	-2.8809	0.99995	1	1	19935	0	-2.8809	78.2	0.295	1	0
Anapc11	4	7.8613e-05	2.3949e-07	5e-06	830	4	-2.88	0.99986	1	1	19699	0	-2.88	70.31	0.369	1	0
Nfs1	4	4.7242e-07	2.3949e-07	5e-06	61	4	-2.8797	1	1	1	20565	0	-2.8797	69.951	0.372	1	0
Uqcrc2	4	0.00011326	2.3949e-07	5e-06	921	3	-2.8784	0.72777	0.76368	1	14105	1	-2.8784	69.309	0.374	1	0
Dhx37	4	8.5579e-06	2.3949e-07	5e-06	311	4	-2.8706	0.99999	1	1	20332	0	-2.8706	89.025	0.207	1	0
Rad1	4	1.2012e-06	2.3949e-07	5e-06	110	4	-2.8638	1	1	1	20518	0	-2.8638	92.197	0.184	1	0
Wdr43	4	9.493e-06	2.3949e-07	5e-06	331	4	-2.8527	0.99999	1	1	20313	0	-2.8527	96.148	0.155	1	0
Med20	4	1.0309e-05	2.3949e-07	5e-06	345	4	-2.8505	0.99999	1	1	20298	0	-2.8505	103.806	0.102	1	0
Wdr5	4	3.9554e-06	2.3949e-07	5e-06	202	3	-2.8366	0.98089	0.99286	1	18523	0	-2.8366	73.001	0.342	1	0
Polr3a	4	2.4272e-05	2.3949e-07	5e-06	535	4	-2.8298	0.99998	1	1	20113	0	-2.8298	102.721	0.107	1	0
Nat10	4	2.8174e-05	2.3949e-07	5e-06	560	4	-2.8297	0.99997	1	1	20090	0	-2.8297	95.628	0.162	1	0
Nubp1	4	0.00012807	2.3949e-07	5e-06	947	4	-2.8229	0.99984	1	1	19670	0	-2.8229	72.409	0.352	1	0
Krr1	4	5.502e-07	2.3949e-07	5e-06	71	4	-2.8211	1	1	1	20555	0	-2.8211	93.432	0.175	1	0
Polr3k	4	9.7995e-05	2.3949e-07	5e-06	888	4	-2.8211	0.99982	1	1	19657	0	-2.8211	73.248	0.341	1	0
Psma4	4	2.0815e-06	2.3949e-07	5e-06	140	4	-2.8128	1	1	1	20491	0	-2.8128	110.243	0.073	1	0
Arfrp1	4	8.2379e-05	2.3949e-07	5e-06	841	4	-2.8119	0.99992	1	1	19820	0	-2.8119	75.705	0.316	1	0
Uba52	4	1.6691e-05	2.3949e-07	5e-06	436	4	-2.8108	0.99998	1	1	20214	0	-2.8108	93.365	0.175	1	0
BC061237	4	8.359e-05	2.3949e-07	5e-06	846	3	-2.8082	0.90648	0.91704	1	17044	0	-2.8082	69.863	0.372	1	0
Dut	4	3.5033e-06	2.3949e-07	5e-06	189	4	-2.8077	1	1	1	20446	0	-2.8077	108.286	0.087	1	0
Polr2j	4	8.3139e-06	2.3949e-07	5e-06	305	4	-2.7826	0.99999	1	1	20338	0	-2.7826	91.51	0.184	1	0
Ndufa1	4	9.3785e-07	2.3949e-07	5e-06	90	4	-2.7774	1	1	1	20538	0	-2.7774	94.949	0.165	1	0
Grb2	4	6.2792e-05	2.3949e-07	5e-06	761	4	-2.7769	0.99844	0.99984	1	19232	0	-2.7769	45.864	0.606	1	0
Polr1b	4	7.3471e-06	2.3949e-07	5e-06	286	4	-2.7769	0.99999	1	1	20355	0	-2.7769	91.33	0.187	1	0
Spc24	4	2.4766e-05	2.3949e-07	5e-06	539	4	-2.7747	0.99995	1	1	19940	0	-2.7747	94.374	0.172	1	0
Rpl27a	4	1.6665e-05	2.3949e-07	5e-06	435	4	-2.7614	0.99998	1	1	20215	0	-2.7614	95.348	0.164	1	0
Yars	4	2.1031e-07	2.3949e-07	5e-06	38	4	-2.7565	1	1	1	20589	0	-2.7565	95.924	0.157	1	0
Rbbp6	4	2.3229e-05	2.3949e-07	5e-06	516	4	-2.7559	0.99998	1	1	20133	0	-2.7559	79.955	0.267	1	0
Dhx8	4	7.4557e-07	2.3949e-07	5e-06	81	4	-2.7552	1	1	1	20546	0	-2.7552	89.922	0.197	1	0
Pold1	4	6.8941e-05	2.3949e-07	5e-06	785	4	-2.755	0.99993	1	1	19874	0	-2.755	74.349	0.334	1	0
Pmpcb	4	3.129e-05	2.3949e-07	5e-06	587	4	-2.7545	0.99997	1	1	20065	0	-2.7545	85.847	0.224	1	0
Ogt	4	4.0561e-07	2.3949e-07	5e-06	55	4	-2.7435	1	1	1	20571	0	-2.7435	110.189	0.075	1	0
Gmps	4	1.4713e-06	2.3949e-07	5e-06	121	4	-2.7434	1	1	1	20507	0	-2.7434	94.215	0.174	1	0
Dtymk	4	7.3684e-06	2.3949e-07	5e-06	288	4	-2.7383	0.99999	1	1	20353	0	-2.7383	102.46	0.11	1	0
Fdps	4	2.4818e-07	2.3949e-07	5e-06	43	4	-2.7368	1	1	1	20584	0	-2.7368	88.911	0.207	1	0
Sf1	4	6.0395e-05	2.3949e-07	5e-06	751	4	-2.7337	0.99876	0.99987	1	19283	0	-2.7337	79.9	0.269	1	0
Nutf2	4	8.6377e-06	2.3949e-07	5e-06	314	4	-2.7331	0.99999	1	1	20329	0	-2.7331	93.524	0.174	1	0
Thoc3	4	3.8808e-08	2.3949e-07	5e-06	9	4	-2.7315	1	1	1	20615	0	-2.7315	89.806	0.2	1	0
Wdr74	4	1.1591e-05	2.3949e-07	5e-06	366	4	-2.7292	0.99999	1	1	20278	0	-2.7292	89.172	0.205	1	0
Ube2l3	4	0.00015791	2.3949e-07	5e-06	1002	3	-2.723	0.97013	0.98856	1	18296	0	-2.723	79.7	0.274	1	0
Tbcb	4	6.0251e-06	2.3949e-07	5e-06	256	4	-2.7165	0.99994	1	1	19899	0	-2.7165	91.272	0.187	1	0
Crnkl1	4	7.6829e-05	2.3949e-07	5e-06	820	4	-2.7137	0.99992	1	1	19840	0	-2.7137	85.138	0.23	1	0
Copb2	4	2.0087e-05	2.3949e-07	5e-06	489	4	-2.7033	0.99998	1	1	20161	0	-2.7033	90.634	0.195	1	0
Rpl39	4	1.1939e-06	2.3949e-07	5e-06	108	4	-2.7006	1	1	1	20520	0	-2.7006	97.356	0.15	1	0
Gtf3c1	4	1.9776e-07	2.3949e-07	5e-06	34	4	-2.6982	1	1	1	20593	0	-2.6982	97.771	0.149	1	0
Chchd1	4	1.4314e-06	2.3949e-07	5e-06	119	4	-2.6974	1	1	1	20509	0	-2.6974	86.249	0.222	1	0
Nle1	4	2.3863e-06	2.3949e-07	5e-06	146	4	-2.6936	1	1	1	20486	0	-2.6936	89.347	0.202	1	0
Gm17019	4	4.8005e-06	2.3949e-07	5e-06	226	4	-2.692	1	1	1	20413	0	-2.692	91.464	0.184	1	0
Banf1	4	0.0001036	2.3949e-07	5e-06	902	4	-2.6711	0.9999	1	1	19768	0	-2.6711	77.091	0.301	1	0
Atp2a2	4	3.025e-06	2.3949e-07	5e-06	174	4	-2.669	1	1	1	20460	0	-2.669	85.754	0.225	1	0
Chek1	4	0.00010758	2.3949e-07	5e-06	911	4	-2.6672	0.99989	1	1	19760	0	-2.6672	86.414	0.222	1	0
B9d1	4	1.7651e-06	2.3949e-07	5e-06	127	4	-2.6605	1	1	1	20502	0	-2.6605	96.659	0.15	1	0
Ppan	4	2.5891e-05	2.3949e-07	5e-06	544	4	-2.6527	0.9999	1	1	19778	0	-2.6527	53.532	0.526	1	0
Iars	4	9.3937e-07	2.3949e-07	5e-06	91	4	-2.6482	1	1	1	20537	0	-2.6482	97.898	0.145	1	0
Eif6	4	3.047e-06	2.3949e-07	5e-06	175	4	-2.6445	1	1	1	20459	0	-2.6445	80.963	0.262	1	0
Snrnp25	4	1.8151e-05	2.3949e-07	5e-06	462	3	-2.6432	0.97331	0.98995	1	18361	0	-2.6432	66.999	0.396	1	0
Sumo2	4	0.00023552	7.1847e-07	1.3e-05	1093	4	-2.6409	0.99976	1	1	19595	0	-2.6409	73.442	0.339	1	0
Eif5a	3	0.00049876	2.3949e-07	5e-06	1276	3	-2.6403	0.9995	1	1	19446	0	-2.6403	42.814	0.639	0.997	0.003
Rad51	4	8.4865e-06	2.3949e-07	5e-06	308	4	-2.6401	0.99999	1	1	20335	0	-2.6401	91.851	0.184	1	0
Rbm8a	4	2.087e-06	2.3949e-07	5e-06	142	4	-2.6388	1	1	1	20489	0	-2.6388	91.187	0.192	1	0
Eif2s3x	4	3.648e-06	2.3949e-07	5e-06	195	4	-2.6371	1	1	1	20440	0	-2.6371	92.755	0.179	1	0
Ndc80	4	6.9645e-06	2.3949e-07	5e-06	275	4	-2.6347	0.99999	1	1	20366	0	-2.6347	82.947	0.244	1	0
Gm4836	4	6.7356e-06	2.3949e-07	5e-06	270	4	-2.6337	0.99999	1	1	20371	0	-2.6337	89.762	0.2	1	0
Nfib	4	2.3236e-07	2.3949e-07	5e-06	40	4	-2.6285	1	1	1	20587	0	-2.6285	88.424	0.207	1	0
Farsa	4	1.4231e-06	2.3949e-07	5e-06	118	4	-2.6254	1	1	1	20510	0	-2.6254	98.228	0.14	1	0
Cpsf2	4	3.4466e-06	2.3949e-07	5e-06	186	4	-2.6246	1	1	1	20449	0	-2.6246	89.243	0.204	1	0
Ddx47	4	8.4486e-05	2.3949e-07	5e-06	849	4	-2.6154	0.99992	1	1	19812	0	-2.6154	80.444	0.265	1	0
Tmx2	4	0.00012325	2.3949e-07	5e-06	941	4	-2.6147	0.99988	1	1	19730	0	-2.6147	77	0.302	1	0
Pole	4	1.1705e-06	2.3949e-07	5e-06	106	4	-2.6144	1	1	1	20522	0	-2.6144	82.481	0.25	1	0
Nars	4	5.4047e-06	2.3949e-07	5e-06	248	4	-2.6126	0.99999	1	1	20393	0	-2.6126	83.527	0.237	1	0
Eif4e	3	0.00038014	2.3949e-07	5e-06	1198	3	-2.608	0.99962	1	1	19503	0	-2.608	50.843	0.549	1	0
Wdr1	4	1.8713e-07	2.3949e-07	5e-06	33	4	-2.6047	1	1	1	20594	0	-2.6047	94.684	0.169	1	0
Mfap1a	4	7.5261e-06	2.3949e-07	5e-06	290	4	-2.6033	0.99999	1	1	20351	0	-2.6033	86.699	0.22	1	0
Wdr46	4	0.0011705	0.0001128	0.001537	1503	3	-2.5939	0.99081	0.99831	1	18814	0	-2.5939	30.385	0.773	0.998	0.002
Eif2b5	4	0.00010387	2.3949e-07	5e-06	903	4	-2.5934	0.99977	1	1	19600	0	-2.5934	82.93	0.245	1	0
Polr2h	4	2.0467e-05	2.3949e-07	5e-06	492	4	-2.5885	0.99998	1	1	20158	0	-2.5885	96.168	0.154	1	0
Evc	4	4.8419e-06	2.3949e-07	5e-06	227	4	-2.5867	1	1	1	20412	0	-2.5867	85.278	0.227	1	0
Rnf20	4	4.8972e-05	2.3949e-07	5e-06	699	4	-2.5853	0.99995	1	1	19955	0	-2.5853	73.929	0.337	1	0
Rpl36a	4	0.00045421	6.4662e-06	0.000104	1240	3	-2.5836	0.90885	0.92627	1	17087	0	-2.5836	68.869	0.374	1	0
Mak16	4	4.8679e-06	2.3949e-07	5e-06	229	4	-2.582	1	1	1	20410	0	-2.582	76.204	0.316	1	0
Snrpd3	4	5.4266e-05	2.3949e-07	5e-06	725	4	-2.5799	0.99995	1	1	19927	0	-2.5799	112.589	0.067	1	0
Arih1	4	3.3425e-05	2.3949e-07	5e-06	605	4	-2.5794	0.99997	1	1	20047	0	-2.5794	76.748	0.306	1	0
Nup155	4	6.7289e-06	2.3949e-07	5e-06	269	4	-2.5782	0.99999	1	1	20372	0	-2.5782	98.995	0.137	1	0
Polr2a	4	2.7431e-07	2.3949e-07	5e-06	44	4	-2.5767	1	1	1	20583	0	-2.5767	81.234	0.259	1	0
Pola1	4	7.3112e-05	2.3949e-07	5e-06	808	4	-2.5753	0.99986	1	1	19706	0	-2.5753	80.429	0.265	1	0
Ddx10	4	5.2818e-05	2.3949e-07	5e-06	716	4	-2.5746	0.99995	1	1	19938	0	-2.5746	72.734	0.349	1	0
Pdcd7	4	1.6599e-05	2.3949e-07	5e-06	434	4	-2.5706	0.99998	1	1	20216	0	-2.5706	85.931	0.222	1	0
Foxr2	4	7.137e-05	2.3949e-07	5e-06	797	4	-2.5656	0.99964	1	1	19514	0	-2.5656	73.705	0.339	1	0
Wdr82	4	2.0323e-06	2.3949e-07	5e-06	135	4	-2.5627	1	1	1	20496	0	-2.5627	82.267	0.25	1	0
Ccna2	4	9.0704e-08	2.3949e-07	5e-06	17	4	-2.5623	1	1	1	20608	0	-2.5623	94.652	0.17	1	0
Oip5	4	5.0101e-06	2.3949e-07	5e-06	236	4	-2.5612	0.99999	1	1	20404	0	-2.5612	62.137	0.431	1	0
Cdc16	4	2.3381e-05	2.3949e-07	5e-06	519	4	-2.561	0.99998	1	1	20130	0	-2.561	88.157	0.214	1	0
Mdn1	4	0.00017174	2.3949e-07	5e-06	1018	3	-2.5608	0.99359	0.99903	1	18914	0	-2.5608	68.62	0.379	1	0
Gins1	4	4.5083e-06	2.3949e-07	5e-06	219	4	-2.5547	1	1	1	20419	0	-2.5547	83.044	0.244	1	0
Nup85	4	3.9153e-06	2.3949e-07	5e-06	201	4	-2.5517	1	1	1	20435	0	-2.5517	78.962	0.289	1	0
Tsg101	4	6.1676e-05	2.3949e-07	5e-06	756	4	-2.5505	0.99994	1	1	19897	0	-2.5505	70.394	0.369	1	0
Ddx54	4	2.3755e-05	2.3949e-07	5e-06	526	4	-2.5499	0.99998	1	1	20123	0	-2.5499	78.066	0.295	1	0
Haus4	4	1.2325e-06	2.3949e-07	5e-06	112	4	-2.5473	1	1	1	20516	0	-2.5473	74.922	0.326	1	0
Magoh	4	2.6446e-05	2.3949e-07	5e-06	551	4	-2.5444	0.99997	1	1	20099	0	-2.5444	102.275	0.112	1	0
Espl1	4	1.274e-05	2.3949e-07	5e-06	383	4	-2.5431	0.99999	1	1	20264	0	-2.5431	96.782	0.15	1	0
Oraov1	4	0.00016545	2.3949e-07	5e-06	1010	4	-2.5416	0.99955	0.99999	1	19470	0	-2.5416	74.822	0.327	1	0
Dbpht2	4	0.00019609	7.1847e-07	1.3e-05	1050	3	-2.5384	0.23062	0.41	1	7442	1	-2.5384	67.875	0.391	1	0
Psmb1	4	5.335e-05	2.3949e-07	5e-06	719	4	-2.5381	0.99995	1	1	19934	0	-2.5381	78.493	0.294	1	0
Brf2	4	3.5689e-06	2.3949e-07	5e-06	192	4	-2.5347	1	1	1	20443	0	-2.5347	89.643	0.2	1	0
Cdc73	4	1.3973e-05	2.3949e-07	5e-06	400	4	-2.5319	0.99999	1	1	20246	0	-2.5319	76.37	0.314	1	0
Crcp	4	5.8772e-05	2.3949e-07	5e-06	746	4	-2.5315	0.99992	1	1	19842	0	-2.5315	74.027	0.336	1	0
Cdt1	4	0.00018181	7.1847e-07	1.3e-05	1033	3	-2.5313	0.96668	0.98697	1	18209	0	-2.5313	68.188	0.384	1	0
Rfc5	4	1.0661e-05	2.3949e-07	5e-06	349	4	-2.5301	0.99999	1	1	20294	0	-2.5301	81.374	0.255	1	0
Polr3h	4	2.6203e-06	2.3949e-07	5e-06	158	4	-2.525	1	1	1	20475	0	-2.525	83.344	0.239	1	0
Dkc1	4	0.0001073	2.3949e-07	5e-06	909	4	-2.5218	0.99858	0.99984	1	19250	0	-2.5218	72.242	0.354	1	0
Dbr1	4	6.7422e-06	2.3949e-07	5e-06	271	4	-2.5209	0.99999	1	1	20370	0	-2.5209	85.475	0.227	1	0
Top2a	4	1.0827e-05	2.3949e-07	5e-06	352	4	-2.5196	0.99999	1	1	20257	0	-2.5196	78.971	0.287	1	0
Fbxo5	4	0.00018718	7.1847e-07	1.3e-05	1041	4	-2.5155	0.99981	1	1	19644	0	-2.5155	73.603	0.339	1	0
Imp3	4	4.6066e-05	2.3949e-07	5e-06	683	4	-2.5135	0.99995	1	1	19970	0	-2.5135	72.089	0.356	1	0
Las1l	4	0.0012759	0.00013483	0.001816	1526	3	-2.5112	0.96393	0.98697	1	18144	0	-2.5112	60.65	0.454	1	0
Psmd14	4	2.4886e-06	2.3949e-07	5e-06	152	4	-2.5086	1	1	1	20481	0	-2.5086	71.607	0.362	1	0
Nip7	4	9.0643e-07	2.3949e-07	5e-06	89	4	-2.5031	1	1	1	20539	0	-2.5031	75.406	0.321	1	0
Cwc22	4	1.8243e-06	2.3949e-07	5e-06	128	4	-2.5019	0.99995	1	1	19932	0	-2.5019	68.183	0.384	1	0
Sf3b6	4	0.00019823	7.1847e-07	1.3e-05	1053	3	-2.501	0.94174	0.96814	1	17701	0	-2.501	67.405	0.392	1	0
Polr3b	4	2.8994e-06	2.3949e-07	5e-06	171	4	-2.5	1	1	1	20463	0	-2.5	75.817	0.316	1	0
Smc4	4	6.4221e-06	2.3949e-07	5e-06	265	4	-2.4922	0.99999	1	1	20376	0	-2.4922	83.332	0.242	1	0
Kat5	4	0.00012189	2.3949e-07	5e-06	937	3	-2.4914	0.95868	0.9823	1	18038	0	-2.4914	70.081	0.372	1	0
Gtpbp4	4	9.2039e-06	2.3949e-07	5e-06	326	4	-2.4831	0.99999	1	1	20318	0	-2.4831	81.12	0.26	1	0
Supt6	4	4.281e-05	2.3949e-07	5e-06	660	4	-2.4818	0.99996	1	1	19993	0	-2.4818	80.952	0.264	1	0
Skiv2l2	4	6.1382e-06	2.3949e-07	5e-06	257	4	-2.4803	0.99999	1	1	20383	0	-2.4803	82.965	0.244	1	0
Cct5	4	8.244e-06	2.3949e-07	5e-06	304	4	-2.4768	0.99999	1	1	20339	0	-2.4768	79.572	0.28	1	0
Max	4	2.4445e-06	2.3949e-07	5e-06	149	3	-2.4702	0.94414	0.96969	1	17752	0	-2.4702	57.709	0.484	1	0
Rpn1	4	0.00046233	6.4662e-06	0.000104	1247	4	-2.4694	0.99954	0.99999	1	19466	0	-2.4694	69.529	0.374	1	0
Aurka	4	5.3485e-06	2.3949e-07	5e-06	245	4	-2.4675	0.99999	1	1	20396	0	-2.4675	75.397	0.321	1	0
Zpr1	4	1.0226e-07	2.3949e-07	5e-06	18	4	-2.4646	1	1	1	20607	0	-2.4646	91.207	0.19	1	0
Eef1g	4	2.7633e-05	2.3949e-07	5e-06	558	4	-2.4631	0.99997	1	1	20092	0	-2.4631	92.717	0.179	1	0
Snapc5	4	4.1062e-06	2.3949e-07	5e-06	208	4	-2.4566	0.99998	1	1	20114	0	-2.4566	82.151	0.25	1	0
Cpsf3	4	1.6801e-07	2.3949e-07	5e-06	27	4	-2.4556	1	1	1	20598	0	-2.4556	77.071	0.302	1	0
Cdc23	4	4.2916e-05	2.3949e-07	5e-06	662	4	-2.4511	0.99996	1	1	19991	0	-2.4511	83.967	0.234	1	0
Coa5	4	0.0003409	2.1554e-06	3.7e-05	1177	3	-2.4475	0.98032	0.99286	1	18507	0	-2.4475	64.023	0.414	1	0
Srp19	4	1.0765e-05	2.3949e-07	5e-06	351	4	-2.4467	0.99999	1	1	20292	0	-2.4467	78.576	0.292	1	0
Paf1	4	1.5427e-06	2.3949e-07	5e-06	124	4	-2.445	1	1	1	20505	0	-2.445	88.172	0.212	1	0
Mcm5	4	1.6391e-05	2.3949e-07	5e-06	432	4	-2.4428	0.99998	1	1	20218	0	-2.4428	60.702	0.451	1	0
Ssrp1	3	0.00039376	2.3949e-07	5e-06	1206	3	-2.4371	0.99961	1	1	19495	0	-2.4371	39.631	0.668	0.998	0.002
Ppp2r3c	4	3.0912e-06	2.3949e-07	5e-06	177	4	-2.4293	1	1	1	20457	0	-2.4293	75.729	0.316	1	0
Trappc3	4	0.00035011	2.1554e-06	3.7e-05	1184	3	-2.4293	0.061988	0.15647	1	3316	1	-2.4293	32.695	0.75	0.998	0.002
Snrpa1	4	5.2346e-06	2.3949e-07	5e-06	244	4	-2.429	0.99992	1	1	19817	0	-2.429	95.775	0.16	1	0
Rps2	4	7.5029e-05	2.3949e-07	5e-06	815	4	-2.4268	0.99992	1	1	19847	0	-2.4268	85.13	0.232	1	0
Rad9a	4	2.6302e-06	2.3949e-07	5e-06	160	4	-2.4257	1	1	1	20473	0	-2.4257	82.942	0.244	1	0
Esx1	4	8.9874e-06	2.3949e-07	5e-06	320	4	-2.4207	0.99999	1	1	20324	0	-2.4207	71.326	0.364	1	0
Ift122	4	0.00023782	7.1847e-07	1.3e-05	1096	4	-2.4207	0.99976	1	1	19592	0	-2.4207	67.904	0.391	1	0
Snf8	4	2.1544e-05	2.3949e-07	5e-06	501	4	-2.4122	0.99998	1	1	20148	0	-2.4122	84.951	0.232	1	0
Hypk	4	9.562e-06	2.3949e-07	5e-06	334	4	-2.4098	0.99999	1	1	20310	0	-2.4098	68.791	0.376	1	0
Rfc2	4	2.0513e-05	2.3949e-07	5e-06	494	4	-2.4098	0.99998	1	1	20156	0	-2.4098	81.329	0.257	1	0
Pole2	4	1.4316e-05	2.3949e-07	5e-06	402	3	-2.4073	0.77135	0.79519	1	14692	1	-2.4073	63.492	0.416	1	0
Med11	4	1.7794e-05	2.3949e-07	5e-06	458	4	-2.4069	0.99998	1	1	20192	0	-2.4069	91.343	0.185	1	0
Atp5a1	4	1.1723e-06	2.3949e-07	5e-06	107	4	-2.4031	1	1	1	20521	0	-2.4031	75.52	0.317	1	0
Psma5	4	9.4698e-07	2.3949e-07	5e-06	93	4	-2.3993	1	1	1	20535	0	-2.3993	78.992	0.285	1	0
Vmn1r149	3	0.0012638	2.0357e-05	0.000304	1523	3	-2.3975	0.99874	0.99998	1	19279	0	-2.3975	46.718	0.593	1	0
Pop1	4	6.841e-05	2.3949e-07	5e-06	783	4	-2.395	0.99993	1	1	19875	0	-2.395	61.517	0.437	1	0
Polr2e	4	1.9814e-06	2.3949e-07	5e-06	132	4	-2.3941	1	1	1	20499	0	-2.3941	86.755	0.22	1	0
Rars	4	3.1607e-05	2.3949e-07	5e-06	592	4	-2.391	0.99997	1	1	20060	0	-2.391	63.061	0.421	1	0
C130026I21Rik	4	4.0158e-07	2.3949e-07	5e-06	54	4	-2.3909	1	1	1	20572	0	-2.3909	85.479	0.225	1	0
Eif5	4	5.8237e-07	2.3949e-07	5e-06	74	4	-2.3897	1	1	1	20552	0	-2.3897	78.552	0.292	1	0
Tkt	4	1.2539e-05	2.3949e-07	5e-06	380	4	-2.3891	0.99996	1	1	20009	0	-2.3891	64.467	0.411	1	0
Gatb	4	8.21e-07	2.3949e-07	5e-06	84	4	-2.383	1	1	1	20544	0	-2.383	76.733	0.306	1	0
Alg13	4	4.6577e-06	2.3949e-07	5e-06	225	4	-2.3794	1	1	1	20414	0	-2.3794	84.724	0.232	1	0
Med4	4	6.7844e-05	2.3949e-07	5e-06	779	4	-2.3793	0.99993	1	1	19879	0	-2.3793	67.186	0.394	1	0
Cdc45	4	0.00017706	2.3949e-07	5e-06	1024	4	-2.3744	0.99966	1	1	19522	0	-2.3744	80.708	0.264	1	0
Psmb6	4	4.31e-06	2.3949e-07	5e-06	213	4	-2.3695	1	1	1	20426	0	-2.3695	81.525	0.252	1	0
Tfb1m	4	1.6095e-05	2.3949e-07	5e-06	426	4	-2.363	0.99998	1	1	20224	0	-2.363	58.423	0.477	1	0
Pgd	4	4.9267e-07	2.3949e-07	5e-06	64	4	-2.3527	1	1	1	20562	0	-2.3527	79.582	0.277	1	0
Snrnp70	4	9.0909e-05	2.3949e-07	5e-06	871	4	-2.3516	0.99991	1	1	19796	0	-2.3516	67.925	0.389	1	0
Ndufs2	4	9.5463e-07	2.3949e-07	5e-06	95	4	-2.3508	1	1	1	20533	0	-2.3508	67.729	0.391	1	0
Lrr1	4	0.00028663	1.6764e-06	2.9e-05	1137	4	-2.3506	0.99783	0.99968	1	19166	0	-2.3506	55.124	0.504	1	0
Qrsl1	4	9.1788e-06	2.3949e-07	5e-06	325	4	-2.3471	0.99999	1	1	20319	0	-2.3471	72.356	0.352	1	0
Upf1	4	1.2682e-06	2.3949e-07	5e-06	114	4	-2.3444	1	1	1	20514	0	-2.3444	89.871	0.199	1	0
Tbca	4	5.3214e-07	2.3949e-07	5e-06	68	4	-2.3363	1	1	1	20558	0	-2.3363	78.597	0.29	1	0
Riok1	4	7.5326e-07	2.3949e-07	5e-06	82	4	-2.3336	1	1	1	20545	0	-2.3336	70.771	0.366	1	0
Nrf1	4	0.00012912	2.3949e-07	5e-06	950	3	-2.3327	0.88198	0.89618	1	16592	0	-2.3327	43.11	0.634	0.997	0.003
Pdrg1	4	4.009e-06	2.3949e-07	5e-06	205	4	-2.3326	1	1	1	20433	0	-2.3326	76.358	0.314	1	0
Taf1c	4	9.4089e-07	2.3949e-07	5e-06	92	4	-2.328	1	1	1	20536	0	-2.328	72.555	0.351	1	0
Dad1	4	1.0888e-05	2.3949e-07	5e-06	354	4	-2.3259	0.99999	1	1	20290	0	-2.3259	76.433	0.312	1	0
Rpp38	4	2.4099e-05	2.3949e-07	5e-06	533	4	-2.3237	0.99998	1	1	20116	0	-2.3237	72.882	0.346	1	0
Mrps25	4	9.1704e-06	2.3949e-07	5e-06	324	4	-2.3223	0.99999	1	1	20320	0	-2.3223	71.319	0.364	1	0
Snapc3	4	3.0616e-06	2.3949e-07	5e-06	176	4	-2.3218	1	1	1	20458	0	-2.3218	70.079	0.372	1	0
Rbm14	4	7.0258e-05	2.3949e-07	5e-06	792	4	-2.3209	0.99991	1	1	19789	0	-2.3209	61.346	0.442	1	0
Ppil2	4	1.0605e-05	2.3949e-07	5e-06	347	4	-2.3187	0.99999	1	1	20296	0	-2.3187	79.802	0.27	1	0
Ube2i	4	0.00041633	4.0713e-06	6.8e-05	1221	3	-2.3183	0.55094	0.72328	1	12338	1	-2.3183	54.023	0.519	1	0
Psma7	4	0.00019903	7.1847e-07	1.3e-05	1056	3	-2.318	0.15197	0.35983	1	6175	1	-2.318	50.458	0.556	1	0
Mettl16	4	1.7035e-05	2.3949e-07	5e-06	441	4	-2.3147	0.99998	1	1	20209	0	-2.3147	74.745	0.331	1	0
Naa25	4	7.1065e-05	2.3949e-07	5e-06	795	3	-2.3073	0.98442	0.99512	1	18610	0	-2.3073	46.809	0.593	1	0
Trappc1	4	1.4107e-06	2.3949e-07	5e-06	117	4	-2.3072	1	1	1	20511	0	-2.3072	68.575	0.381	1	0
Exosc8	4	5.1827e-06	2.3949e-07	5e-06	241	4	-2.3063	0.99999	1	1	20399	0	-2.3063	84.659	0.234	1	0
Cog4	4	2.0486e-06	2.3949e-07	5e-06	136	4	-2.3062	1	1	1	20495	0	-2.3062	76.89	0.302	1	0
Znhit2	4	1.01e-05	2.3949e-07	5e-06	340	4	-2.3024	0.99999	1	1	20304	0	-2.3024	89.839	0.199	1	0
Dnmt1	4	1.5841e-05	2.3949e-07	5e-06	422	4	-2.2958	0.99998	1	1	20228	0	-2.2958	46.602	0.594	1	0
Ipo13	4	3.2576e-06	2.3949e-07	5e-06	180	4	-2.293	1	1	1	20455	0	-2.293	82.907	0.247	1	0
Ptpn11	4	2.6764e-06	2.3949e-07	5e-06	164	4	-2.2928	1	1	1	20469	0	-2.2928	74.941	0.326	1	0
Sys1	4	0.00014281	2.3949e-07	5e-06	977	3	-2.2915	0.98834	0.9973	1	18725	0	-2.2915	45.431	0.611	0.997	0.003
Taf6	4	0.00023965	7.1847e-07	1.3e-05	1098	4	-2.2847	0.99976	1	1	19591	0	-2.2847	60.107	0.461	1	0
Rbm19	4	3.9154e-05	2.3949e-07	5e-06	643	4	-2.2827	0.99996	1	1	20011	0	-2.2827	61.958	0.432	1	0
Prpf6	4	4.4985e-06	2.3949e-07	5e-06	218	4	-2.2813	1	1	1	20420	0	-2.2813	65.54	0.401	1	0
Metap1	4	9.9481e-06	2.3949e-07	5e-06	338	4	-2.2792	0.99999	1	1	20306	0	-2.2792	70.045	0.372	1	0
Rps23	4	9.3895e-05	2.3949e-07	5e-06	876	4	-2.2791	0.99991	1	1	19791	0	-2.2791	79.487	0.282	1	0
Bora	4	3.7105e-05	2.3949e-07	5e-06	630	4	-2.2773	0.99996	1	1	20025	0	-2.2773	65.836	0.401	1	0
Pfdn5	4	1.0264e-05	2.3949e-07	5e-06	344	4	-2.2768	0.99999	1	1	20299	0	-2.2768	69.976	0.372	1	0
Mcm4	4	0.00026826	7.1847e-07	1.3e-05	1127	4	-2.2739	0.99973	1	1	19564	0	-2.2739	57.848	0.484	1	0
Sec13	4	8.7343e-06	2.3949e-07	5e-06	316	4	-2.2715	0.99999	1	1	20327	0	-2.2715	79.919	0.269	1	0
Atp6v0d1	4	7.82e-05	2.3949e-07	5e-06	828	4	-2.27	0.99992	1	1	19832	0	-2.27	52.93	0.534	1	0
Kif11	4	1.6627e-06	2.3949e-07	5e-06	125	4	-2.27	1	1	1	20504	0	-2.27	79.578	0.279	1	0
Ndufab1	4	6.6693e-06	2.3949e-07	5e-06	268	4	-2.2696	0.99999	1	1	20373	0	-2.2696	69.085	0.374	1	0
Dhdds	4	1.0568e-06	2.3949e-07	5e-06	99	4	-2.2681	1	1	1	20529	0	-2.2681	80.428	0.265	1	0
Gfm1	4	5.8102e-06	2.3949e-07	5e-06	251	4	-2.2635	0.99999	1	1	20389	0	-2.2635	70.285	0.372	1	0
Nus1	4	8.098e-06	2.3949e-07	5e-06	300	4	-2.2627	0.99999	1	1	20343	0	-2.2627	77.27	0.299	1	0
Abce1	4	2.2283e-05	2.3949e-07	5e-06	508	4	-2.2618	0.99986	1	1	19707	0	-2.2618	71.712	0.361	1	0
Slc7a5	4	2.9456e-06	2.3949e-07	5e-06	172	4	-2.2592	1	1	1	20462	0	-2.2592	72.482	0.351	1	0
Atp6v0c	4	1.0401e-05	2.3949e-07	5e-06	346	4	-2.2576	0.99999	1	1	20297	0	-2.2576	60.734	0.449	1	0
Snrnp40	4	8.5977e-06	2.3949e-07	5e-06	313	4	-2.2572	0.99999	1	1	20330	0	-2.2572	70.701	0.367	1	0
Got2	4	7.7304e-06	2.3949e-07	5e-06	294	4	-2.2513	0.99999	1	1	20347	0	-2.2513	70.761	0.366	1	0
Tcp1	4	1.1386e-06	2.3949e-07	5e-06	104	4	-2.2472	1	1	1	20524	0	-2.2472	83.735	0.235	1	0
Wdr18	4	0.00012862	2.3949e-07	5e-06	949	4	-2.2469	0.99987	1	1	19724	0	-2.2469	62.839	0.422	1	0
Cirh1a	4	8.5898e-06	2.3949e-07	5e-06	312	4	-2.2455	0.99999	1	1	20331	0	-2.2455	56.008	0.503	1	0
Hist1h2bp	4	0.00015151	2.3949e-07	5e-06	986	3	-2.2435	0.96312	0.98697	1	18127	0	-2.2435	57.388	0.489	1	0
Dctn6	4	4.2156e-06	2.3949e-07	5e-06	210	4	-2.2422	1	1	1	20429	0	-2.2422	81.125	0.259	1	0
Skp2	4	3.3607e-05	2.3949e-07	5e-06	607	3	-2.2417	0.9656	0.98697	1	18188	0	-2.2417	50.937	0.548	1	0
Dohh	4	1.6185e-05	2.3949e-07	5e-06	428	4	-2.2415	0.99998	1	1	20222	0	-2.2415	76.335	0.314	1	0
Taf2	4	9.9037e-06	2.3949e-07	5e-06	337	4	-2.2372	0.99999	1	1	20307	0	-2.2372	80.732	0.264	1	0
Rrp9	4	7.511e-05	2.3949e-07	5e-06	816	4	-2.2366	0.99992	1	1	19846	0	-2.2366	68.243	0.384	1	0
Mcm3	4	1.7102e-05	2.3949e-07	5e-06	444	4	-2.2346	0.99998	1	1	20206	0	-2.2346	60.472	0.457	1	0
Gatc	4	9.9128e-05	2.3949e-07	5e-06	890	3	-2.2328	0.47071	0.69202	1	11681	1	-2.2328	51.408	0.548	1	0
H3f3a	4	0.0013216	0.00016213	0.00211	1540	4	-2.2305	0.99779	0.99968	1	19160	0	-2.2305	75.539	0.316	1	0
Ect2	4	6.0357e-05	2.3949e-07	5e-06	750	4	-2.2301	0.99994	1	1	19903	0	-2.2301	73.134	0.341	1	0
Trmt112	4	0.00012978	2.3949e-07	5e-06	952	4	-2.2269	0.99987	1	1	19722	0	-2.2269	67.14	0.394	1	0
Triap1	4	1.3642e-05	2.3949e-07	5e-06	398	4	-2.2268	0.99999	1	1	20248	0	-2.2268	73.005	0.342	1	0
Psmb5	4	0.0017579	0.00019087	0.002391	1633	3	-2.2266	0.79053	0.8176	1	14974	1	-2.2266	58.637	0.477	1	0
Gmppb	4	2.3806e-05	2.3949e-07	5e-06	529	4	-2.2256	0.99998	1	1	20120	0	-2.2256	87.708	0.215	1	0
2310011J03Rik	4	0.0001151	2.3949e-07	5e-06	923	4	-2.2213	0.99988	1	1	19749	0	-2.2213	55.591	0.503	1	0
Yeats4	4	2.9671e-06	2.3949e-07	5e-06	173	4	-2.2212	1	1	1	20461	0	-2.2212	80.593	0.264	1	0
Gm10471	4	0.00045767	6.4662e-06	0.000104	1242	3	-2.2194	0.88747	0.90354	1	16700	0	-2.2194	22.522	0.836	0.998	0.002
Gemin5	4	5.2046e-06	2.3949e-07	5e-06	243	4	-2.2168	0.99999	1	1	20397	0	-2.2168	66.89	0.397	1	0
Rps10	4	4.147e-05	2.3949e-07	5e-06	657	4	-2.2157	0.99989	1	1	19753	0	-2.2157	77.743	0.295	1	0
Dna2	4	1.35e-06	2.3949e-07	5e-06	116	4	-2.2139	1	1	1	20512	0	-2.2139	75.637	0.316	1	0
Sin3a	4	1.1601e-05	2.3949e-07	5e-06	367	4	-2.2127	0.99998	1	1	20182	0	-2.2127	59.521	0.467	1	0
H2afj	4	0.00042058	4.0713e-06	6.8e-05	1224	3	-2.2102	0.93146	0.95768	1	17513	0	-2.2102	76.957	0.302	1	0
Alg2	4	9.1519e-05	2.3949e-07	5e-06	873	4	-2.21	0.99991	1	1	19794	0	-2.21	79.762	0.272	1	0
Lars	4	3.4499e-05	2.3949e-07	5e-06	611	4	-2.2083	0.99997	1	1	20042	0	-2.2083	68.629	0.377	1	0
Arl13b	4	0.00020715	7.1847e-07	1.3e-05	1062	4	-2.207	0.99897	0.99993	1	19320	0	-2.207	56.177	0.503	1	0
Mrpl57	4	2.2448e-05	2.3949e-07	5e-06	510	4	-2.205	0.99998	1	1	20140	0	-2.205	72.779	0.347	1	0
Uspl1	4	0.00015352	2.3949e-07	5e-06	990	3	-2.2043	0.86451	0.88423	1	16253	0	-2.2043	49.572	0.564	1	0
Slu7	4	2.615e-05	2.3949e-07	5e-06	547	4	-2.2026	0.99997	1	1	20103	0	-2.2026	75.086	0.324	1	0
Igbp1	4	2.1623e-05	2.3949e-07	5e-06	503	4	-2.2007	0.99998	1	1	20146	0	-2.2007	81.429	0.254	1	0
Polr3c	4	1.0689e-05	2.3949e-07	5e-06	350	4	-2.1972	0.99999	1	1	20293	0	-2.1972	64.269	0.412	1	0
Tma16	4	0.00042189	4.0713e-06	6.8e-05	1226	3	-2.1942	0.91874	0.93989	1	17282	0	-2.1942	50.201	0.558	1	0
Usp8	4	6.0806e-05	2.3949e-07	5e-06	753	4	-2.1917	0.99994	1	1	19901	0	-2.1917	59.331	0.467	1	0
Nipbl	4	0.00021485	7.1847e-07	1.3e-05	1070	3	-2.1896	0.96825	0.98697	1	18243	0	-2.1896	51.696	0.543	1	0
Zfp131	4	7.0949e-06	2.3949e-07	5e-06	277	4	-2.1858	0.99999	1	1	20364	0	-2.1858	79.647	0.275	1	0
Wars	4	0.00078574	2.5625e-05	0.000381	1384	3	-2.1856	0.91015	0.92627	1	17121	0	-2.1856	49.485	0.566	1	0
Gm14440	4	4.6122e-05	2.3949e-07	5e-06	684	4	-2.1831	0.99995	1	1	19969	0	-2.1831	94.031	0.174	1	0
Tpt1	4	1.3756e-05	2.3949e-07	5e-06	399	4	-2.1787	0.99999	1	1	20247	0	-2.1787	64.972	0.411	1	0
Mrpl41	4	5.043e-05	2.3949e-07	5e-06	706	4	-2.1714	0.99995	1	1	19949	0	-2.1714	66.726	0.397	1	0
Med22	4	1.1957e-06	2.3949e-07	5e-06	109	4	-2.1712	1	1	1	20519	0	-2.1712	83.553	0.235	1	0
Wbscr22	4	0.00023619	7.1847e-07	1.3e-05	1094	4	-2.1693	0.99976	1	1	19594	0	-2.1693	59.59	0.467	1	0
Aasdhppt	4	5.1991e-06	2.3949e-07	5e-06	242	4	-2.1666	0.99999	1	1	20398	0	-2.1666	78.663	0.289	1	0
Ndor1	4	5.4413e-07	2.3949e-07	5e-06	70	4	-2.1602	1	1	1	20556	0	-2.1602	67.816	0.391	1	0
Metap2	4	0.00031529	1.6764e-06	2.9e-05	1158	4	-2.1581	0.9989	0.99991	1	19305	0	-2.1581	62.711	0.426	1	0
Gm20815	4	0.00018572	7.1847e-07	1.3e-05	1040	3	-2.1576	0.97266	0.98995	1	18348	0	-2.1576	43.756	0.629	0.997	0.003
Idi1	4	0.0003191	1.6764e-06	2.9e-05	1163	3	-2.1563	0.50459	0.70088	1	11980	1	-2.1563	68.479	0.384	1	0
Ubtf	4	8.1977e-06	2.3949e-07	5e-06	302	4	-2.1549	0.99999	1	1	20341	0	-2.1549	67.569	0.392	1	0
Ppil4	4	3.8231e-06	2.3949e-07	5e-06	199	4	-2.1541	1	1	1	20437	0	-2.1541	77.71	0.295	1	0
Aamp	4	0.0001031	2.3949e-07	5e-06	901	4	-2.152	0.99955	0.99999	1	19471	0	-2.152	57.499	0.487	1	0
Txn1	4	9.5779e-05	2.3949e-07	5e-06	879	4	-2.1513	0.9999	1	1	19787	0	-2.1513	46.567	0.596	1	0
Nop16	4	7.1365e-06	2.3949e-07	5e-06	279	4	-2.1503	0.99999	1	1	20362	0	-2.1503	76.756	0.304	1	0
Rpa3	4	0.00028162	1.6764e-06	2.9e-05	1135	3	-2.1471	0.65847	0.75482	1	13326	1	-2.1471	57.194	0.489	1	0
Kctd10	4	1.1177e-06	2.3949e-07	5e-06	103	4	-2.147	1	1	1	20525	0	-2.147	80.157	0.265	1	0
Ckap5	4	4.3398e-05	2.3949e-07	5e-06	667	4	-2.1437	0.99996	1	1	19985	0	-2.1437	68.511	0.384	1	0
Ppcs	4	1.1511e-05	2.3949e-07	5e-06	363	4	-2.1431	0.99999	1	1	20281	0	-2.1431	67.692	0.391	1	0
Cox7c	4	0.0017127	0.00019087	0.002391	1624	3	-2.1426	0.92673	0.95367	1	17429	0	-2.1426	52.267	0.541	1	0
Lsm2	4	1.1491e-05	2.3949e-07	5e-06	362	4	-2.1398	0.99999	1	1	20282	0	-2.1398	65.371	0.402	1	0
Sap18	4	5.5291e-05	2.3949e-07	5e-06	730	4	-2.1396	0.99994	1	1	19922	0	-2.1396	57.105	0.491	1	0
Srp9	4	1.3575e-05	2.3949e-07	5e-06	396	4	-2.1387	0.99999	1	1	20250	0	-2.1387	62.256	0.431	1	0
Hist1h3e	4	0.00085802	4.4306e-05	0.000639	1414	3	-2.1364	0.95371	0.97782	1	17951	0	-2.1364	55.838	0.503	1	0
Plrg1	4	1.3241e-05	2.3949e-07	5e-06	389	4	-2.1318	0.99999	1	1	20256	0	-2.1318	72.075	0.357	1	0
Kif23	4	0.00055336	6.9452e-06	0.000108	1296	4	-2.1305	0.99921	0.99997	1	19370	0	-2.1305	54.104	0.518	1	0
Sap130	4	0.00010935	2.3949e-07	5e-06	917	4	-2.1305	0.99989	1	1	19754	0	-2.1305	44.805	0.618	0.997	0.003
Nmd3	4	0.0002393	7.1847e-07	1.3e-05	1097	3	-2.1302	0.25848	0.4416	1	7933	1	-2.1302	45.753	0.609	1	0
Alg14	4	0.00025288	7.1847e-07	1.3e-05	1116	4	-2.1227	0.9977	0.99963	1	19151	0	-2.1227	46.322	0.604	1	0
Eif2b3	4	7.2288e-05	2.3949e-07	5e-06	803	4	-2.1215	0.99988	1	1	19737	0	-2.1215	70.609	0.369	1	0
Gbf1	4	6.3919e-05	2.3949e-07	5e-06	767	4	-2.1162	0.99991	1	1	19810	0	-2.1162	60.421	0.457	1	0
Rrs1	4	0.00046394	6.4662e-06	0.000104	1249	3	-2.1147	0.99209	0.99848	1	18852	0	-2.1147	48.364	0.581	1	0
Psmc5	4	3.1023e-06	2.3949e-07	5e-06	178	4	-2.1113	1	1	1	20456	0	-2.1113	74.115	0.336	1	0
Dhx33	4	3.5979e-06	2.3949e-07	5e-06	193	4	-2.1112	1	1	1	20442	0	-2.1112	63.211	0.421	1	0
Ift46	4	5.1773e-06	2.3949e-07	5e-06	240	4	-2.1073	0.99999	1	1	20400	0	-2.1073	53.719	0.521	1	0
Dars	4	6.883e-06	2.3949e-07	5e-06	273	4	-2.1053	0.99999	1	1	20368	0	-2.1053	62.192	0.431	1	0
Psmc6	4	7.8283e-05	2.3949e-07	5e-06	829	4	-2.105	0.99992	1	1	19831	0	-2.105	54.439	0.509	1	0
Gemin2	4	0.00027518	1.6764e-06	2.9e-05	1130	4	-2.103	0.99972	1	1	19561	0	-2.103	46.7	0.593	1	0
Nup214	4	0.00019436	7.1847e-07	1.3e-05	1048	4	-2.1007	0.99981	1	1	19636	0	-2.1007	58.397	0.479	1	0
Grpel1	4	8.121e-06	2.3949e-07	5e-06	301	4	-2.1006	0.99999	1	1	20342	0	-2.1006	64.989	0.407	1	0
Tex10	4	6.0152e-06	2.3949e-07	5e-06	255	4	-2.0962	0.99999	1	1	20384	0	-2.0962	58.901	0.476	1	0
Cmpk1	4	8.4723e-05	2.3949e-07	5e-06	850	4	-2.0915	0.99988	1	1	19744	0	-2.0915	65.169	0.406	1	0
Dnajc19	4	3.1862e-05	2.3949e-07	5e-06	596	4	-2.0915	0.99997	1	1	20056	0	-2.0915	57.921	0.481	1	0
Anapc2	4	1.1521e-05	2.3949e-07	5e-06	364	4	-2.0908	0.99999	1	1	20280	0	-2.0908	62.597	0.427	1	0
Mau2	4	0.00010116	2.3949e-07	5e-06	897	4	-2.0879	0.9997	1	1	19546	0	-2.0879	52.972	0.533	1	0
Tubg1	4	6.3946e-05	2.3949e-07	5e-06	768	4	-2.0843	0.99994	1	1	19889	0	-2.0843	53.112	0.533	1	0
Hcfc1	4	0.00010227	2.3949e-07	5e-06	900	4	-2.083	0.9999	1	1	19769	0	-2.083	76.697	0.307	1	0
Psmd2	4	1.7643e-05	2.3949e-07	5e-06	457	4	-2.0822	0.99998	1	1	20193	0	-2.0822	62.363	0.431	1	0
Yae1d1	4	1.1541e-05	2.3949e-07	5e-06	365	4	-2.0796	0.99999	1	1	20279	0	-2.0796	78.405	0.294	1	0
Aars	4	4.421e-05	2.3949e-07	5e-06	671	4	-2.0788	0.99996	1	1	19981	0	-2.0788	53.478	0.529	1	0
Lsm7	4	3.1038e-05	2.3949e-07	5e-06	585	4	-2.074	0.99997	1	1	20068	0	-2.074	59.236	0.469	1	0
Prim1	4	4.2069e-05	2.3949e-07	5e-06	658	4	-2.074	0.99996	1	1	19996	0	-2.074	29.319	0.785	0.998	0.002
Pelo	4	1.7048e-05	2.3949e-07	5e-06	442	4	-2.0728	0.99998	1	1	20208	0	-2.0728	64.379	0.411	1	0
Srsf7	4	4.4936e-06	2.3949e-07	5e-06	217	4	-2.0724	1	1	1	20421	0	-2.0724	76.571	0.311	1	0
Tsfm	4	2.3516e-05	2.3949e-07	5e-06	524	4	-2.0718	0.99998	1	1	20125	0	-2.0718	56.885	0.491	1	0
Slc7a6os	4	0.00015644	2.3949e-07	5e-06	996	4	-2.0709	0.99984	1	1	19682	0	-2.0709	63.189	0.421	1	0
Vmn1r128	4	8.5867e-05	2.3949e-07	5e-06	856	4	-2.0645	0.99969	1	1	19541	0	-2.0645	61.053	0.446	1	0
Ddx56	4	6.2326e-05	2.3949e-07	5e-06	758	3	-2.0641	0.98257	0.99428	1	18567	0	-2.0641	70.986	0.366	1	0
Rfc4	4	1.9952e-05	2.3949e-07	5e-06	486	4	-2.0634	0.99998	1	1	20164	0	-2.0634	74.815	0.329	1	0
D2Wsu81e	4	4.4402e-05	2.3949e-07	5e-06	673	4	-2.0625	0.99996	1	1	19979	0	-2.0625	62.014	0.432	1	0
Ndufa13	4	1.1631e-05	2.3949e-07	5e-06	368	4	-2.0575	0.99999	1	1	20277	0	-2.0575	61.006	0.447	1	0
Eif4a1	4	0.00039646	3.5923e-06	6.1e-05	1208	4	-2.0568	0.99876	0.99987	1	19282	0	-2.0568	46.678	0.593	1	0
B9d2	4	3.1777e-05	2.3949e-07	5e-06	595	4	-2.0562	0.99997	1	1	20057	0	-2.0562	58.524	0.477	1	0
Wdr34	4	7.8789e-06	2.3949e-07	5e-06	298	4	-2.0543	0.99999	1	1	20344	0	-2.0543	64.649	0.411	1	0
Urod	4	5.0959e-06	2.3949e-07	5e-06	237	4	-2.0526	0.99999	1	1	20403	0	-2.0526	63.301	0.419	1	0
Atp5k	4	3.5137e-05	2.3949e-07	5e-06	615	4	-2.0525	0.99996	1	1	20038	0	-2.0525	54.053	0.519	1	0
Gli2	4	2.896e-05	2.3949e-07	5e-06	567	4	-2.0521	0.99997	1	1	20084	0	-2.0521	65.708	0.401	1	0
Fdx1l	4	0.00024581	7.1847e-07	1.3e-05	1108	4	-2.05	0.99975	1	1	19581	0	-2.05	46.246	0.604	1	0
Zbtb8os	4	3.0664e-05	2.3949e-07	5e-06	582	4	-2.0483	0.99997	1	1	20070	0	-2.0483	52.448	0.541	1	0
Rrp12	4	3.8437e-05	2.3949e-07	5e-06	637	4	-2.0442	0.99996	1	1	20017	0	-2.0442	44.535	0.624	0.997	0.003
Trmu	4	1.2687e-05	2.3949e-07	5e-06	382	4	-2.0441	0.99999	1	1	20265	0	-2.0441	65.362	0.402	1	0
Skp1a	4	2.9499e-05	2.3949e-07	5e-06	569	4	-2.044	0.99997	1	1	20082	0	-2.044	59.115	0.471	1	0
Gosr2	4	5.1121e-06	2.3949e-07	5e-06	238	4	-2.0427	0.99999	1	1	20402	0	-2.0427	57.697	0.484	1	0
Cenpw	4	1.2601e-05	2.3949e-07	5e-06	381	4	-2.0418	0.99999	1	1	20266	0	-2.0418	70.323	0.369	1	0
Trappc8	4	0.000685	1.8441e-05	0.000278	1360	3	-2.0412	0.98921	0.99794	1	18754	0	-2.0412	48.393	0.579	1	0
Mrpl47	4	0.00016902	2.3949e-07	5e-06	1015	3	-2.04	0.99402	0.99903	1	18930	0	-2.04	45.254	0.616	0.997	0.003
Gapdh	4	0.00057768	6.9452e-06	0.000108	1306	4	-2.0388	0.99942	0.99999	1	19427	0	-2.0388	70.881	0.366	1	0
Gtf2h2	4	0.00023503	7.1847e-07	1.3e-05	1091	4	-2.0386	0.99917	0.99996	1	19357	0	-2.0386	51.093	0.548	1	0
Nol6	4	0.00034577	2.1554e-06	3.7e-05	1180	4	-2.0382	0.99801	0.99968	1	19181	0	-2.0382	44.766	0.619	0.997	0.003
Bptf	4	4.0953e-06	2.3949e-07	5e-06	207	4	-2.038	1	1	1	20431	0	-2.038	56.196	0.503	1	0
Cars	4	0.0005953	6.9452e-06	0.000108	1319	4	-2.0375	0.9994	0.99999	1	19419	0	-2.0375	83.405	0.237	1	0
Sec61a1	4	0.00024929	7.1847e-07	1.3e-05	1111	4	-2.0373	0.99975	1	1	19579	0	-2.0373	51.578	0.544	1	0
Vmn1r107	4	0.00085719	4.4306e-05	0.000639	1413	3	-2.0366	0.028823	0.074404	1	2080	1	-2.0366	52.615	0.536	1	0
Snapc1	4	0.00011253	2.3949e-07	5e-06	920	4	-2.0312	0.99892	0.99991	1	19310	0	-2.0312	61.268	0.444	1	0
Cox6b1	4	2.129e-05	2.3949e-07	5e-06	500	4	-2.0307	0.99998	1	1	20149	0	-2.0307	48.015	0.586	1	0
Abt1	4	0.00028059	1.6764e-06	2.9e-05	1134	4	-2.0289	0.99972	1	1	19557	0	-2.0289	37.891	0.688	0.998	0.002
Zmat5	4	1.9594e-05	2.3949e-07	5e-06	483	4	-2.0263	0.99998	1	1	20167	0	-2.0263	49.834	0.561	1	0
Srp54b	4	0.0015035	0.00016261	0.00211	1575	3	-2.0257	0.72096	0.76368	1	14019	1	-2.0257	47.911	0.588	1	0
Ercc3	4	8.8913e-05	2.3949e-07	5e-06	866	4	-2.0249	0.99991	1	1	19801	0	-2.0249	61.352	0.441	1	0
Supt16	4	7.8193e-06	2.3949e-07	5e-06	296	4	-2.0249	0.99999	1	1	20345	0	-2.0249	62.157	0.431	1	0
Rbm22	4	8.9977e-05	2.3949e-07	5e-06	869	4	-2.0233	0.99991	1	1	19798	0	-2.0233	70.919	0.366	1	0
Eif1ad	4	6.2632e-06	2.3949e-07	5e-06	260	4	-2.0228	0.99999	1	1	20380	0	-2.0228	55.799	0.503	1	0
Iscu	4	2.3178e-05	2.3949e-07	5e-06	515	4	-2.022	0.99998	1	1	20134	0	-2.022	67.924	0.391	1	0
Mrps16	4	8.4596e-07	2.3949e-07	5e-06	86	4	-2.0195	1	1	1	20542	0	-2.0195	68.362	0.384	1	0
Mrpl52	4	7.1295e-06	2.3949e-07	5e-06	278	4	-2.0187	0.99999	1	1	20363	0	-2.0187	71.152	0.364	1	0
Cox17	4	0.00017942	2.3949e-07	5e-06	1027	4	-2.0177	0.99982	1	1	19656	0	-2.0177	52.476	0.539	1	0
Bop1	4	8.8729e-05	2.3949e-07	5e-06	865	4	-2.012	0.99991	1	1	19802	0	-2.012	71.716	0.359	1	0
Haus5	4	1.549e-05	2.3949e-07	5e-06	415	4	-2.012	0.99998	1	1	20235	0	-2.012	56.738	0.492	1	0
Rpl29	4	0.00053383	6.9452e-06	0.000108	1288	4	-2.012	0.99947	0.99999	1	19437	0	-2.012	55.156	0.504	1	0
Fip1l1	4	4.2943e-05	2.3949e-07	5e-06	663	4	-2.0083	0.99996	1	1	19990	0	-2.0083	70.022	0.372	1	0
Mrps2	4	0.00013046	2.3949e-07	5e-06	955	4	-2.0037	0.99987	1	1	19719	0	-2.0037	59.981	0.462	1	0
Bccip	4	2.3789e-05	2.3949e-07	5e-06	528	4	-2.0032	0.99998	1	1	20121	0	-2.0032	69.138	0.374	1	0
Chaf1b	4	1.4939e-05	2.3949e-07	5e-06	408	4	-1.9996	0.99999	1	1	20240	0	-1.9996	57.432	0.489	1	0
Ddx20	4	2.1102e-05	2.3949e-07	5e-06	497	4	-1.9992	0.99998	1	1	20153	0	-1.9992	70.733	0.367	1	0
Sars2	4	3.9982e-05	2.3949e-07	5e-06	647	4	-1.9992	0.99996	1	1	20007	0	-1.9992	60.052	0.462	1	0
Pnn	4	0.00073732	1.892e-05	0.000283	1373	3	-1.9989	0.97953	0.99286	1	18488	0	-1.9989	42.51	0.639	0.997	0.003
Rpf2	4	9.0122e-06	2.3949e-07	5e-06	322	4	-1.997	0.99999	1	1	20322	0	-1.997	60.252	0.459	1	0
Zbtb17	4	0.00013493	2.3949e-07	5e-06	966	4	-1.9967	0.99987	1	1	19709	0	-1.9967	65.809	0.401	1	0
Anapc10	4	5.9774e-05	2.3949e-07	5e-06	748	4	-1.9962	0.99994	1	1	19905	0	-1.9962	56.952	0.491	1	0
Gpkow	4	1.7344e-05	2.3949e-07	5e-06	451	4	-1.9962	0.99998	1	1	20199	0	-1.9962	61.749	0.432	1	0
Nkap	4	0.00052064	6.9452e-06	0.000108	1280	3	-1.9939	0.67857	0.75927	1	13545	1	-1.9939	41.135	0.649	0.997	0.003
Snw1	4	5.3934e-06	2.3949e-07	5e-06	247	4	-1.9938	0.99999	1	1	20394	0	-1.9938	47.128	0.591	1	0
Mrpl43	4	4.5974e-05	2.3949e-07	5e-06	681	3	-1.9925	0.99272	0.99891	1	18873	0	-1.9925	44.368	0.626	0.997	0.003
Cox15	4	9.0039e-06	2.3949e-07	5e-06	321	4	-1.9882	0.99999	1	1	20323	0	-1.9882	63.43	0.417	1	0
Cox8a	4	7.6277e-06	2.3949e-07	5e-06	292	4	-1.9875	0.99999	1	1	20349	0	-1.9875	63.241	0.419	1	0
Glrx5	4	3.0272e-05	2.3949e-07	5e-06	577	4	-1.9847	0.99997	1	1	20075	0	-1.9847	63.25	0.419	1	0
Vars	4	2.3431e-05	2.3949e-07	5e-06	522	4	-1.9845	0.99998	1	1	20127	0	-1.9845	51.691	0.544	1	0
Mrps28	4	0.00024684	7.1847e-07	1.3e-05	1109	4	-1.9844	0.99897	0.99994	1	19322	0	-1.9844	47.055	0.591	1	0
Gtf3a	4	0.00069773	1.8441e-05	0.000278	1363	4	-1.9835	0.99872	0.99987	1	19272	0	-1.9835	54.732	0.508	1	0
Fnta	4	6.4029e-06	2.3949e-07	5e-06	264	4	-1.9821	0.99999	1	1	20377	0	-1.9821	63.573	0.416	1	0
Nelfb	4	7.0673e-06	2.3949e-07	5e-06	276	4	-1.9775	0.99999	1	1	20365	0	-1.9775	63.491	0.416	1	0
Orc1	4	0.00014524	2.3949e-07	5e-06	979	3	-1.9762	0.94053	0.96814	1	17681	0	-1.9762	48.386	0.579	1	0
Rfk	4	5.4203e-05	2.3949e-07	5e-06	723	4	-1.9762	0.99995	1	1	19929	0	-1.9762	55.406	0.504	1	0
A530032D15Rik	4	0.00011516	2.3949e-07	5e-06	924	4	-1.9703	0.99988	1	1	19748	0	-1.9703	46.646	0.593	1	0
Top3a	4	0.00040503	3.5923e-06	6.1e-05	1212	3	-1.9702	0.80928	0.82654	1	15274	1	-1.9702	45.969	0.606	1	0
Pars2	4	0.00013946	2.3949e-07	5e-06	970	4	-1.97	0.99968	1	1	19532	0	-1.97	43.553	0.631	0.997	0.003
Mrps12	4	0.00061785	8.8611e-06	0.000137	1328	4	-1.9689	0.99938	0.99999	1	19411	0	-1.9689	48.707	0.576	1	0
Taf1d	4	0.0011957	0.00011328	0.001537	1508	4	-1.9685	0.99835	0.99981	1	19213	0	-1.9685	40.14	0.658	0.997	0.003
Cenpm	4	7.555e-06	2.3949e-07	5e-06	291	4	-1.9673	0.99999	1	1	20350	0	-1.9673	64	0.414	1	0
Anapc5	4	0.0001511	2.3949e-07	5e-06	985	4	-1.9669	0.99985	1	1	19691	0	-1.9669	54.076	0.519	1	0
Thap11	4	6.4379e-05	2.3949e-07	5e-06	772	4	-1.966	0.99994	1	1	19885	0	-1.966	39.691	0.668	0.998	0.002
Phax	4	1.7479e-05	2.3949e-07	5e-06	454	4	-1.9651	0.99998	1	1	20196	0	-1.9651	56.334	0.496	1	0
Sbds	4	2.6433e-06	2.3949e-07	5e-06	162	4	-1.9636	1	1	1	20471	0	-1.9636	50.561	0.554	1	0
Rpap1	4	5.7266e-05	2.3949e-07	5e-06	739	4	-1.9612	0.99839	0.99981	1	19220	0	-1.9612	43.958	0.628	0.997	0.003
Zfp335	4	0.0016694	0.00019039	0.002391	1613	4	-1.9612	0.99833	0.99981	1	19211	0	-1.9612	63.909	0.414	1	0
Tonsl	4	2.3482e-05	2.3949e-07	5e-06	523	4	-1.9606	0.99998	1	1	20126	0	-1.9606	56.291	0.497	1	0
Noc3l	4	5.7549e-05	2.3949e-07	5e-06	742	4	-1.9592	0.99994	1	1	19910	0	-1.9592	61.325	0.442	1	0
Mrps21	4	6.7555e-06	2.3949e-07	5e-06	272	4	-1.9581	0.99999	1	1	20369	0	-1.9581	52.829	0.534	1	0
Gm5458	4	0.00047771	6.4662e-06	0.000104	1260	3	-1.9569	0.3949	0.59739	1	10282	1	-1.9569	53.351	0.529	1	0
Prim2	4	1.9023e-05	2.3949e-07	5e-06	478	4	-1.9544	0.99998	1	1	20172	0	-1.9544	52.403	0.541	1	0
Ciao1	4	0.00012295	2.3949e-07	5e-06	940	4	-1.9515	0.99988	1	1	19731	0	-1.9515	63.042	0.422	1	0
Rab34	4	4.9466e-06	2.3949e-07	5e-06	232	4	-1.9506	1	1	1	20408	0	-1.9506	59.089	0.471	1	0
Ranbp2	4	3.0395e-05	2.3949e-07	5e-06	578	4	-1.9475	0.99997	1	1	20074	0	-1.9475	56.237	0.501	1	0
Bysl	4	9.4501e-06	2.3949e-07	5e-06	330	4	-1.9467	0.99999	1	1	20314	0	-1.9467	72.718	0.351	1	0
Gm11711	4	1.2432e-05	2.3949e-07	5e-06	379	4	-1.9388	0.99999	1	1	20267	0	-1.9388	28.354	0.791	0.998	0.002
Fech	4	3.5091e-05	2.3949e-07	5e-06	614	4	-1.9371	0.99996	1	1	20039	0	-1.9371	65.9	0.401	1	0
Nifk	4	0.0012587	0.00013435	0.001816	1522	3	-1.9341	0.98956	0.99813	1	18769	0	-1.9341	63.248	0.419	1	0
Csnk1a1	4	1.8422e-05	2.3949e-07	5e-06	467	4	-1.9326	0.99998	1	1	20184	0	-1.9326	61.629	0.434	1	0
Mrpl23	4	0.00072646	1.892e-05	0.000283	1371	3	-1.9321	0.92829	0.95768	1	17460	0	-1.9321	42.665	0.639	0.997	0.003
Isca2	4	1.0633e-05	2.3949e-07	5e-06	348	4	-1.932	0.99999	1	1	20295	0	-1.932	61.714	0.432	1	0
Vmp1	4	8.6327e-05	2.3949e-07	5e-06	857	3	-1.93	0.99409	0.99903	1	18934	0	-1.93	42.163	0.643	0.997	0.003
Coa6	4	8.0782e-05	2.3949e-07	5e-06	838	4	-1.9298	0.99992	1	1	19823	0	-1.9298	51.337	0.548	1	0
Cep120	4	0.00029199	1.6764e-06	2.9e-05	1140	4	-1.9295	0.99971	1	1	19553	0	-1.9295	53.275	0.531	1	0
Rint1	4	0.00032889	1.6764e-06	2.9e-05	1172	4	-1.9294	0.99967	1	1	19526	0	-1.9294	50.224	0.558	1	0
Pcid2	4	1.7249e-05	2.3949e-07	5e-06	447	4	-1.9287	0.99998	1	1	20203	0	-1.9287	58.693	0.477	1	0
Tmem107	4	1.984e-06	2.3949e-07	5e-06	133	4	-1.9275	1	1	1	20498	0	-1.9275	56.346	0.496	1	0
Psmc3	4	0.00013338	2.3949e-07	5e-06	961	3	-1.9258	0.74233	0.77273	1	14295	1	-1.9258	48.307	0.584	1	0
Ddx23	4	0.00011611	2.3949e-07	5e-06	927	4	-1.9252	0.99988	1	1	19745	0	-1.9252	62.434	0.431	1	0
1810026J23Rik	4	3.8493e-06	2.3949e-07	5e-06	200	4	-1.9249	1	1	1	20436	0	-1.9249	54.43	0.509	1	0
Ppp1r8	4	0.00053242	6.9452e-06	0.000108	1286	4	-1.9249	0.99743	0.99963	1	19130	0	-1.9249	44.146	0.628	0.997	0.003
Gtf2a2	4	0.00092184	4.4785e-05	0.000639	1432	4	-1.9225	0.99548	0.99924	1	19010	0	-1.9225	47.837	0.588	1	0
Rnh1	4	6.5709e-06	2.3949e-07	5e-06	266	4	-1.9225	0.99999	1	1	20375	0	-1.9225	60.633	0.454	1	0
Yrdc	4	2.2432e-05	2.3949e-07	5e-06	509	4	-1.9214	0.99998	1	1	20141	0	-1.9214	56.255	0.501	1	0
Orc5	4	4.8575e-06	2.3949e-07	5e-06	228	4	-1.9209	1	1	1	20411	0	-1.9209	60.697	0.452	1	0
Tmem231	4	2.1928e-05	2.3949e-07	5e-06	506	4	-1.9206	0.99998	1	1	20143	0	-1.9206	55.125	0.504	1	0
Tbcc	4	6.2318e-06	2.3949e-07	5e-06	258	4	-1.9205	0.99999	1	1	20382	0	-1.9205	57.362	0.489	1	0
Mrpl44	4	1.5828e-05	2.3949e-07	5e-06	421	4	-1.9203	0.99998	1	1	20229	0	-1.9203	50.427	0.556	1	0
Ankle2	4	0.00032187	1.6764e-06	2.9e-05	1165	3	-1.9184	0.99366	0.99903	1	18917	0	-1.9184	39.913	0.666	0.998	0.002
Nsf	4	1.8281e-05	2.3949e-07	5e-06	464	4	-1.9173	0.99998	1	1	20187	0	-1.9173	39.222	0.673	0.998	0.002
Dctn5	4	1.3351e-05	2.3949e-07	5e-06	392	4	-1.9148	0.99999	1	1	20253	0	-1.9148	59.806	0.466	1	0
Ndnl2	4	1.2202e-05	2.3949e-07	5e-06	376	4	-1.9122	0.99999	1	1	20270	0	-1.9122	50.427	0.556	1	0
Slc25a12	4	9.8948e-06	2.3949e-07	5e-06	336	4	-1.9099	0.99999	1	1	20308	0	-1.9099	69.792	0.374	1	0
Tpr	4	0.00021163	7.1847e-07	1.3e-05	1065	4	-1.909	0.99979	1	1	19623	0	-1.909	40.229	0.658	0.997	0.003
Ift172	4	0.00013616	2.3949e-07	5e-06	968	3	-1.9088	0.99431	0.99903	1	18943	0	-1.9088	43.107	0.634	0.997	0.003
Narfl	4	1.5268e-05	2.3949e-07	5e-06	412	4	-1.908	0.99998	1	1	20236	0	-1.908	67.233	0.394	1	0
Rbx1	4	1.1782e-05	2.3949e-07	5e-06	371	4	-1.9071	0.99999	1	1	20275	0	-1.9071	60.042	0.462	1	0
Adsl	4	5.5711e-05	2.3949e-07	5e-06	733	4	-1.9053	0.99994	1	1	19919	0	-1.9053	44.54	0.623	0.997	0.003
Kmt2b	4	2.1133e-05	2.3949e-07	5e-06	498	4	-1.9016	0.99998	1	1	20152	0	-1.9016	47.61	0.589	1	0
Ndufs8	4	0.00045906	6.4662e-06	0.000104	1243	3	-1.9002	0.85504	0.87585	1	16071	0	-1.9002	39.377	0.669	0.998	0.002
Thg1l	4	0.0017516	0.00019087	0.002391	1632	3	-1.8999	0.68326	0.75927	1	13594	1	-1.8999	42.265	0.641	0.997	0.003
Cstf3	4	1.8169e-05	2.3949e-07	5e-06	463	4	-1.8984	0.99998	1	1	20188	0	-1.8984	75.356	0.321	1	0
Vmn1r79	4	0.00094955	4.4785e-05	0.000639	1435	3	-1.8976	0.73992	0.76824	1	14258	1	-1.8976	36.863	0.698	0.998	0.002
Cycs	4	2.6931e-05	2.3949e-07	5e-06	553	4	-1.8943	0.99997	1	1	20097	0	-1.8943	57.15	0.491	1	0
Cdc123	4	1.4831e-05	2.3949e-07	5e-06	407	4	-1.8939	0.99999	1	1	20241	0	-1.8939	62.521	0.429	1	0
Tufm	4	1.7974e-05	2.3949e-07	5e-06	460	4	-1.8905	0.99998	1	1	20190	0	-1.8905	53.508	0.528	1	0
Uqcrc1	4	3.8058e-06	2.3949e-07	5e-06	198	4	-1.8899	1	1	1	20438	0	-1.8899	56.651	0.494	1	0
Nol10	4	1.7547e-05	2.3949e-07	5e-06	456	4	-1.889	0.99998	1	1	20194	0	-1.889	54.362	0.513	1	0
Mrps27	4	1.2869e-05	2.3949e-07	5e-06	386	4	-1.8864	0.99999	1	1	20261	0	-1.8864	60.361	0.457	1	0
Ctr9	4	0.0011731	0.0001128	0.001537	1504	4	-1.8852	0.99873	0.99987	1	19276	0	-1.8852	50.759	0.553	1	0
Uqcr10	4	3.3275e-06	2.3949e-07	5e-06	183	4	-1.8833	1	1	1	20452	0	-1.8833	52.401	0.541	1	0
Ift88	4	2.3279e-05	2.3949e-07	5e-06	517	4	-1.882	0.99998	1	1	20132	0	-1.882	50.813	0.549	1	0
Tra2b	4	0.00034349	2.1554e-06	3.7e-05	1178	4	-1.882	0.99966	1	1	19519	0	-1.882	54.508	0.508	1	0
Ppp4c	4	6.2884e-06	2.3949e-07	5e-06	261	4	-1.8818	0.99999	1	1	20379	0	-1.8818	52.527	0.539	1	0
Cfap20	4	0.00025431	7.1847e-07	1.3e-05	1117	4	-1.8782	0.99975	1	1	19574	0	-1.8782	40.972	0.649	0.997	0.003
Mepce	4	2.4133e-05	2.3949e-07	5e-06	534	4	-1.8759	0.99998	1	1	20115	0	-1.8759	54.318	0.514	1	0
Rbbp5	4	0.00056961	6.9452e-06	0.000108	1302	4	-1.8756	0.99837	0.99981	1	19215	0	-1.8756	44.18	0.626	0.997	0.003
Rfc3	4	2.2256e-06	2.3949e-07	5e-06	143	4	-1.8753	1	1	1	20488	0	-1.8753	65.742	0.401	1	0
Exosc7	4	0.00015303	2.3949e-07	5e-06	987	4	-1.8743	0.99985	1	1	19690	0	-1.8743	48.723	0.574	1	0
Topbp1	4	1.1333e-05	2.3949e-07	5e-06	360	4	-1.8736	0.99999	1	1	20284	0	-1.8736	56.482	0.494	1	0
Pwp2	4	7.1721e-05	2.3949e-07	5e-06	800	4	-1.8709	0.99993	1	1	19862	0	-1.8709	46.638	0.593	1	0
Rabl2	4	1.4216e-05	2.3949e-07	5e-06	401	4	-1.8681	0.99999	1	1	20245	0	-1.8681	55.903	0.503	1	0
Mrps33	4	5.6954e-05	2.3949e-07	5e-06	737	4	-1.8666	0.99994	1	1	19915	0	-1.8666	51.372	0.548	1	0
Atp6v1b2	4	7.6423e-06	2.3949e-07	5e-06	293	4	-1.8654	0.99999	1	1	20348	0	-1.8654	57.011	0.491	1	0
Tuba1a	4	3.0892e-05	2.3949e-07	5e-06	584	4	-1.8651	0.99997	1	1	20069	0	-1.8651	70.184	0.372	1	0
Farsb	4	0.0020629	0.00032307	0.003911	1675	3	-1.8648	0.86035	0.88004	1	16163	0	-1.8648	46.411	0.603	1	0
Ipo7	4	2.7328e-05	2.3949e-07	5e-06	556	4	-1.8616	0.99997	1	1	20094	0	-1.8616	67.33	0.392	1	0
Numa1	4	8.264e-05	2.3949e-07	5e-06	842	4	-1.861	0.99992	1	1	19819	0	-1.861	55.252	0.504	1	0
Kin	4	0.0012114	0.00011328	0.001537	1513	3	-1.858	0.98894	0.99794	1	18745	0	-1.858	49.333	0.566	1	0
Prmt5	4	1.1196e-05	2.3949e-07	5e-06	357	4	-1.8525	0.99999	1	1	20287	0	-1.8525	53.708	0.523	1	0
Lonp1	4	8.3559e-05	2.3949e-07	5e-06	845	4	-1.8485	0.99992	1	1	19815	0	-1.8485	48.997	0.568	1	0
Hist1h2bn	4	0.00032405	1.6764e-06	2.9e-05	1169	3	-1.8467	0.031329	0.074404	1	2169	1	-1.8467	30.731	0.77	0.998	0.002
Scfd1	4	1.3054e-05	2.3949e-07	5e-06	388	4	-1.8463	0.99999	1	1	20258	0	-1.8463	76.558	0.311	1	0
Fars2	4	6.3264e-06	2.3949e-07	5e-06	263	4	-1.8448	0.99999	1	1	20378	0	-1.8448	55.099	0.506	1	0
Nars2	4	0.00038344	2.1554e-06	3.7e-05	1200	4	-1.842	0.99962	1	1	19501	0	-1.842	47.067	0.591	1	0
Gpn1	4	0.000684	1.8441e-05	0.000278	1359	4	-1.8415	0.99932	0.99998	1	19388	0	-1.8415	66.738	0.397	1	0
Thoc1	4	4.998e-05	2.3949e-07	5e-06	703	4	-1.8389	0.99995	1	1	19951	0	-1.8389	52.702	0.536	1	0
Cyc1	4	0.00030524	1.6764e-06	2.9e-05	1152	4	-1.8386	0.99969	1	1	19542	0	-1.8386	46.37	0.603	1	0
Dhx16	4	4.824e-05	2.3949e-07	5e-06	696	4	-1.8367	0.99995	1	1	19958	0	-1.8367	28.193	0.793	0.998	0.002
Ttk	4	0.00031719	1.6764e-06	2.9e-05	1159	4	-1.8362	0.99966	1	1	19523	0	-1.8362	54.122	0.516	1	0
Nop14	4	0.00013076	2.3949e-07	5e-06	957	4	-1.8351	0.99987	1	1	19717	0	-1.8351	44.197	0.626	0.997	0.003
Gars	4	0.00042717	4.0713e-06	6.8e-05	1231	3	-1.8345	0.38766	0.5872	1	10150	1	-1.8345	30.741	0.77	0.998	0.002
Psmd8	4	0.00056762	6.9452e-06	0.000108	1301	3	-1.8308	0.71916	0.76368	1	13995	1	-1.8308	35.304	0.721	0.998	0.002
Cdc20	4	0.00064801	1.3651e-05	0.00021	1343	3	-1.8305	0.96413	0.98697	1	18150	0	-1.8305	46.526	0.599	1	0
Get4	4	1.5552e-05	2.3949e-07	5e-06	416	4	-1.8288	0.99998	1	1	20234	0	-1.8288	41.907	0.646	0.997	0.003
Ggps1	4	5.0701e-05	2.3949e-07	5e-06	707	4	-1.8281	0.99995	1	1	19948	0	-1.8281	71.86	0.359	1	0
Rpe	4	9.1536e-06	2.3949e-07	5e-06	323	4	-1.8275	0.99999	1	1	20321	0	-1.8275	59.79	0.466	1	0
Smarca5	4	1.2016e-05	2.3949e-07	5e-06	374	4	-1.8266	0.99999	1	1	20272	0	-1.8266	58.117	0.481	1	0
Sacm1l	4	8.9837e-05	2.3949e-07	5e-06	868	4	-1.8255	0.99991	1	1	19799	0	-1.8255	48.838	0.571	1	0
Trmt61a	4	1.0831e-05	2.3949e-07	5e-06	353	4	-1.8226	0.99999	1	1	20291	0	-1.8226	54.938	0.506	1	0
Utp15	4	2.2877e-05	2.3949e-07	5e-06	514	4	-1.8213	0.99998	1	1	20135	0	-1.8213	50.91	0.549	1	0
Gpn2	4	0.00061351	8.8611e-06	0.000137	1326	3	-1.8204	0.97546	0.99059	1	18408	0	-1.8204	47.214	0.589	1	0
Sde2	4	0.0013118	0.00016213	0.00211	1536	3	-1.8202	0.85891	0.88004	1	16144	0	-1.8202	39.537	0.668	0.998	0.002
Chmp7	4	0.00015518	2.3949e-07	5e-06	992	4	-1.8172	0.99984	1	1	19686	0	-1.8172	46.214	0.604	1	0
Hdac3	4	3.5621e-05	2.3949e-07	5e-06	620	4	-1.8151	0.99996	1	1	20034	0	-1.8151	59.081	0.472	1	0
Ick	4	0.0012016	0.00011328	0.001537	1510	3	-1.8147	0.8208	0.83997	1	15466	1	-1.8147	45.579	0.609	0.997	0.003
Tsr1	4	4.6886e-05	2.3949e-07	5e-06	689	4	-1.8135	0.99995	1	1	19965	0	-1.8135	50.682	0.554	1	0
Paics	4	4.2626e-06	2.3949e-07	5e-06	211	4	-1.8124	1	1	1	20428	0	-1.8124	50.367	0.558	1	0
Hist1h2ag	4	0.00055997	6.9452e-06	0.000108	1299	4	-1.8119	0.99726	0.99963	1	19109	0	-1.8119	-3.449	0.955	0.997	0.003
Hnrnpl	4	3.8955e-05	2.3949e-07	5e-06	641	4	-1.8117	0.99996	1	1	20013	0	-1.8117	62.755	0.424	1	0
Wdr3	4	9.5274e-06	2.3949e-07	5e-06	332	4	-1.8115	0.99999	1	1	20312	0	-1.8115	52.73	0.536	1	0
B3galt6	4	1.6352e-05	2.3949e-07	5e-06	431	4	-1.8114	0.99998	1	1	20219	0	-1.8114	50.302	0.558	1	0
Lars2	4	3.6819e-05	2.3949e-07	5e-06	628	4	-1.8111	0.99996	1	1	20027	0	-1.8111	46.769	0.593	1	0
Srbd1	4	0.0013257	0.00016213	0.00211	1542	4	-1.8109	0.99589	0.99942	1	19027	0	-1.8109	43.014	0.636	0.997	0.003
Exosc3	4	9.3052e-06	2.3949e-07	5e-06	329	4	-1.8101	0.99999	1	1	20315	0	-1.8101	66.398	0.399	1	0
Mrps6	4	0.00019362	7.1847e-07	1.3e-05	1047	4	-1.8096	0.99981	1	1	19637	0	-1.8096	58.882	0.476	1	0
Rtcb	4	1.2762e-05	2.3949e-07	5e-06	384	4	-1.8082	0.99999	1	1	20263	0	-1.8082	52.953	0.534	1	0
Rpl9	4	0.00019604	7.1847e-07	1.3e-05	1049	4	-1.8072	0.99551	0.99924	1	19011	0	-1.8072	109.722	0.075	1	0
Dnajc9	4	0.0023349	0.00037193	0.004356	1712	3	-1.8054	0.9741	0.99059	1	18369	0	-1.8054	53.642	0.524	1	0
Bub1b	4	0.00042354	4.0713e-06	6.8e-05	1228	4	-1.8044	0.99958	1	1	19480	0	-1.8044	36.275	0.708	0.998	0.002
Gins4	4	0.00070507	1.8441e-05	0.000278	1367	3	-1.8017	0.99454	0.99903	1	18958	0	-1.8017	39.898	0.668	0.998	0.002
Spdl1	4	1.8535e-05	2.3949e-07	5e-06	468	4	-1.8007	0.99998	1	1	20183	0	-1.8007	58.734	0.476	1	0
Pnpt1	4	8.8642e-06	2.3949e-07	5e-06	319	4	-1.8006	0.99999	1	1	20325	0	-1.8006	49.201	0.566	1	0
Pno1	4	1.7061e-05	2.3949e-07	5e-06	443	4	-1.7981	0.99998	1	1	20207	0	-1.7981	45.498	0.609	0.997	0.003
Eprs	4	0.0011431	9.3162e-05	0.001284	1494	3	-1.7973	0.98925	0.99794	1	18756	0	-1.7973	30.46	0.773	0.998	0.002
Spin2d	4	0.0005915	6.9452e-06	0.000108	1314	3	-1.7958	0.35605	0.52632	1	9606	1	-1.7958	32.197	0.753	0.998	0.002
Dmap1	4	2.4552e-05	2.3949e-07	5e-06	537	4	-1.7948	0.99998	1	1	20111	0	-1.7948	59.317	0.469	1	0
Kansl3	4	2.9863e-05	2.3949e-07	5e-06	570	4	-1.7929	0.99997	1	1	20081	0	-1.7929	51.464	0.548	1	0
Rpl41	4	0.0036542	0.00053382	0.005869	1855	3	-1.7864	0.86197	0.88423	1	16205	0	-1.7864	30.154	0.778	0.998	0.002
Slc35b1	4	1.8606e-05	2.3949e-07	5e-06	469	4	-1.7862	0.99998	1	1	20181	0	-1.7862	45.831	0.608	1	0
Tctn3	4	3.9906e-05	2.3949e-07	5e-06	646	4	-1.7858	0.99996	1	1	20008	0	-1.7858	48.259	0.584	1	0
Rnf40	4	3.1311e-05	2.3949e-07	5e-06	588	4	-1.7842	0.99997	1	1	20064	0	-1.7842	64.386	0.411	1	0
Pomp	4	2.5894e-05	2.3949e-07	5e-06	545	4	-1.7832	0.99997	1	1	20105	0	-1.7832	42.447	0.639	0.997	0.003
Timm50	4	3.5183e-05	2.3949e-07	5e-06	616	4	-1.7824	0.99996	1	1	20037	0	-1.7824	37.969	0.688	0.998	0.002
Imp4	4	7.0591e-05	2.3949e-07	5e-06	794	4	-1.781	0.99993	1	1	19866	0	-1.781	46.549	0.598	1	0
Gtf2h4	4	1.5955e-05	2.3949e-07	5e-06	425	4	-1.779	0.99998	1	1	20225	0	-1.779	36.351	0.706	0.998	0.002
Nampt	4	1.6942e-05	2.3949e-07	5e-06	439	4	-1.7787	0.99998	1	1	20211	0	-1.7787	53.963	0.521	1	0
Papss1	4	5.8452e-05	2.3949e-07	5e-06	745	4	-1.778	0.99994	1	1	19907	0	-1.778	59.331	0.467	1	0
Spata5	4	0.0016461	0.00019039	0.002391	1609	3	-1.7757	0.5784	0.72778	1	12571	1	-1.7757	34.655	0.73	0.998	0.002
Gltscr2	4	4.289e-05	2.3949e-07	5e-06	661	4	-1.7749	0.99996	1	1	19992	0	-1.7749	45.031	0.616	0.997	0.003
Ddx39b	4	0.0010473	9.2683e-05	0.001284	1468	3	-1.7733	0.86537	0.88423	1	16275	0	-1.7733	34.308	0.735	0.998	0.002
Ncapg2	4	0.00010433	2.3949e-07	5e-06	905	4	-1.7705	0.9999	1	1	19766	0	-1.7705	41.063	0.649	0.997	0.003
Ppp6c	4	0.0010629	9.2683e-05	0.001284	1475	4	-1.7704	0.99542	0.99924	1	19003	0	-1.7704	37.261	0.698	0.998	0.002
Smarca4	4	5.4585e-05	2.3949e-07	5e-06	726	4	-1.7698	0.99995	1	1	19926	0	-1.7698	59.151	0.469	1	0
Mrps11	4	0.00081882	2.6104e-05	0.000384	1399	3	-1.7695	0.99014	0.99831	1	18793	0	-1.7695	49.057	0.566	1	0
Cenpn	4	0.00017447	2.3949e-07	5e-06	1020	3	-1.7692	0.99442	0.99903	1	18951	0	-1.7692	47.543	0.589	1	0
Hsd17b10	4	2.0568e-06	2.3949e-07	5e-06	137	4	-1.7676	1	1	1	20494	0	-1.7676	40.065	0.663	0.997	0.003
Alg11	4	1.3274e-05	2.3949e-07	5e-06	390	4	-1.7675	0.99999	1	1	20255	0	-1.7675	58.918	0.476	1	0
Peo1	4	1.8692e-05	2.3949e-07	5e-06	472	4	-1.7665	0.99998	1	1	20178	0	-1.7665	52.597	0.536	1	0
Dnajc17	4	0.0006814	1.8441e-05	0.000278	1356	3	-1.7651	0.94913	0.97259	1	17843	0	-1.7651	39.741	0.668	0.998	0.002
Nup43	4	3.53e-05	2.3949e-07	5e-06	618	4	-1.7639	0.99993	1	1	19849	0	-1.7639	45.592	0.609	0.997	0.003
Heatr3	4	3.0088e-05	2.3949e-07	5e-06	573	4	-1.7631	0.99997	1	1	20078	0	-1.7631	47.151	0.589	1	0
Iars2	4	2.1591e-05	2.3949e-07	5e-06	502	4	-1.7599	0.99998	1	1	20147	0	-1.7599	40.75	0.653	0.997	0.003
Rbm48	4	0.0009761	5.6759e-05	0.000806	1447	3	-1.7592	0.71035	0.76368	1	13898	1	-1.7592	39.89	0.668	0.998	0.002
Gnb2l1	4	1.6172e-05	2.3949e-07	5e-06	427	4	-1.7589	0.99998	1	1	20223	0	-1.7589	48.162	0.584	1	0
Rpp21	4	0.00096644	4.4785e-05	0.000639	1444	3	-1.7558	0.97961	0.99286	1	18490	0	-1.7558	40.071	0.661	0.997	0.003
Trappc11	4	2.6261e-05	2.3949e-07	5e-06	549	4	-1.7539	0.99997	1	1	20101	0	-1.7539	48.698	0.576	1	0
Naa35	3	0.0026619	7.975e-05	0.001121	1762	3	-1.7512	0.99734	0.99992	1	19118	0	-1.7512	14.465	0.898	0.998	0.002
Sprtn	4	0.00026731	7.1847e-07	1.3e-05	1126	4	-1.7488	0.99973	1	1	19565	0	-1.7488	47.573	0.589	1	0
Trrap	4	1.517e-05	2.3949e-07	5e-06	411	4	-1.7472	0.99998	1	1	20237	0	-1.7472	47.934	0.588	1	0
Timm44	4	1.0082e-05	2.3949e-07	5e-06	339	4	-1.7435	0.99999	1	1	20305	0	-1.7435	44.146	0.628	0.997	0.003
Nop10	4	0.00020449	7.1847e-07	1.3e-05	1060	4	-1.7434	0.9998	1	1	19627	0	-1.7434	44.721	0.621	0.997	0.003
Traf3ip1	4	3.5275e-05	2.3949e-07	5e-06	617	4	-1.7429	0.99996	1	1	20036	0	-1.7429	43.345	0.631	0.997	0.003
Pabpc1	4	3.2615e-05	2.3949e-07	5e-06	601	4	-1.7423	0.99997	1	1	20051	0	-1.7423	48.329	0.583	1	0
Csnk2b	4	1.7946e-05	2.3949e-07	5e-06	459	4	-1.7416	0.99998	1	1	20191	0	-1.7416	47.624	0.588	1	0
Rcc1	4	2.4359e-05	2.3949e-07	5e-06	536	4	-1.7406	0.99998	1	1	20112	0	-1.7406	45.283	0.616	0.997	0.003
Lsm8	4	0.00013058	2.3949e-07	5e-06	956	4	-1.7394	0.99987	1	1	19718	0	-1.7394	43.33	0.633	0.997	0.003
Dync2h1	4	2.1863e-05	2.3949e-07	5e-06	505	4	-1.7392	0.99998	1	1	20144	0	-1.7392	50.155	0.558	1	0
Mrpl15	4	1.9772e-05	2.3949e-07	5e-06	484	4	-1.738	0.99998	1	1	20166	0	-1.738	50.985	0.548	1	0
Eaf1	4	0.00012097	2.3949e-07	5e-06	935	4	-1.7374	0.99988	1	1	19735	0	-1.7374	76.308	0.314	1	0
Cox5b	4	3.7669e-06	2.3949e-07	5e-06	197	4	-1.7372	1	1	1	20439	0	-1.7372	56.328	0.496	1	0
Pgam1	4	0.00079667	2.5625e-05	0.000381	1387	4	-1.7372	0.99888	0.99991	1	19301	0	-1.7372	26.583	0.808	0.998	0.002
Tmem41b	4	3.8339e-05	2.3949e-07	5e-06	636	4	-1.7363	0.99996	1	1	20018	0	-1.7363	51.716	0.543	1	0
Pes1	4	0.0006212	8.8611e-06	0.000137	1331	4	-1.735	0.99938	0.99999	1	19409	0	-1.735	53.312	0.529	1	0
Kat8	4	3.1926e-05	2.3949e-07	5e-06	597	4	-1.7342	0.99997	1	1	20055	0	-1.7342	59.86	0.464	1	0
Tomm22	4	7.3187e-06	2.3949e-07	5e-06	285	4	-1.7325	0.99999	1	1	20356	0	-1.7325	57.596	0.487	1	0
Vbp1	4	1.1216e-05	2.3949e-07	5e-06	359	4	-1.7309	0.99999	1	1	20285	0	-1.7309	46.909	0.591	1	0
Alas1	4	0.00043918	6.4662e-06	0.000104	1236	4	-1.7285	0.99869	0.99984	1	19269	0	-1.7285	41.959	0.646	0.997	0.003
Sgol1	4	1.8141e-05	2.3949e-07	5e-06	461	4	-1.7272	0.99998	1	1	20189	0	-1.7272	47.735	0.588	1	0
Rpp14	4	0.00054426	6.9452e-06	0.000108	1291	3	-1.7269	0.99451	0.99903	1	18956	0	-1.7269	39.52	0.668	0.998	0.002
Mettl17	4	1.1904e-05	2.3949e-07	5e-06	372	4	-1.7251	0.99999	1	1	20274	0	-1.7251	34.437	0.733	0.998	0.002
Rpl28	4	1.8663e-05	2.3949e-07	5e-06	471	4	-1.7235	0.99998	1	1	20179	0	-1.7235	56.029	0.503	1	0
Naa20	4	0.00013991	2.3949e-07	5e-06	971	4	-1.723	0.99986	1	1	19704	0	-1.723	37.505	0.691	0.998	0.002
Rfwd2	4	2.5942e-06	2.3949e-07	5e-06	156	4	-1.7226	1	1	1	20477	0	-1.7226	55.823	0.503	1	0
Rft1	4	5.7317e-05	2.3949e-07	5e-06	740	4	-1.7208	0.99994	1	1	19912	0	-1.7208	49.605	0.563	1	0
Senp6	4	0.00059232	6.9452e-06	0.000108	1316	4	-1.7204	0.99799	0.99968	1	19179	0	-1.7204	44.813	0.618	0.997	0.003
Taf8	4	0.00030034	1.6764e-06	2.9e-05	1147	3	-1.7202	0.55025	0.72328	1	12332	1	-1.7202	30.264	0.775	0.998	0.002
Mrps34	4	1.1711e-05	2.3949e-07	5e-06	369	4	-1.7188	0.99999	1	1	20276	0	-1.7188	57.879	0.482	1	0
Pafah1b1	4	0.0013347	0.00016213	0.00211	1543	3	-1.7185	0.43341	0.63697	1	11003	1	-1.7185	21.854	0.845	0.998	0.002
Nup88	4	5.3099e-05	2.3949e-07	5e-06	718	4	-1.7179	0.99995	1	1	19936	0	-1.7179	43.251	0.634	0.997	0.003
Fxn	4	2.2464e-05	2.3949e-07	5e-06	511	4	-1.7176	0.99998	1	1	20139	0	-1.7176	54.139	0.516	1	0
Gtf3c6	4	0.0004549	6.4662e-06	0.000104	1241	3	-1.7167	0.84503	0.87138	1	15875	0	-1.7167	41.291	0.648	0.997	0.003
Twistnb	4	0.00033345	1.6764e-06	2.9e-05	1174	4	-1.7167	0.99967	1	1	19524	0	-1.7167	52.242	0.541	1	0
Trnt1	4	5.3822e-06	2.3949e-07	5e-06	246	4	-1.7159	0.99999	1	1	20395	0	-1.7159	48.933	0.568	1	0
Mybbp1a	4	1.5853e-05	2.3949e-07	5e-06	423	4	-1.7155	0.99998	1	1	20227	0	-1.7155	40.712	0.654	0.997	0.003
Trappc5	4	8.0739e-05	2.3949e-07	5e-06	837	4	-1.7113	0.99992	1	1	19824	0	-1.7113	45.178	0.616	0.997	0.003
Atp5j2	4	6.2979e-05	2.3949e-07	5e-06	763	4	-1.7089	0.99928	0.99998	1	19381	0	-1.7089	44.912	0.616	0.997	0.003
Polr1d	4	1.9461e-05	2.3949e-07	5e-06	482	4	-1.7079	0.99998	1	1	20168	0	-1.7079	44.886	0.618	0.997	0.003
Dcaf13	4	1.733e-05	2.3949e-07	5e-06	450	4	-1.7069	0.99998	1	1	20200	0	-1.7069	43.384	0.631	0.997	0.003
Uba3	4	6.3659e-05	2.3949e-07	5e-06	765	4	-1.7045	0.99994	1	1	19891	0	-1.7045	38.902	0.679	0.998	0.002
Ndufc2	4	2.3364e-05	2.3949e-07	5e-06	518	4	-1.7041	0.99998	1	1	20131	0	-1.7041	45.883	0.606	1	0
Cox7b	4	5.7214e-06	2.3949e-07	5e-06	250	4	-1.7027	0.99999	1	1	20390	0	-1.7027	46.353	0.603	1	0
Kif3b	4	0.00024779	7.1847e-07	1.3e-05	1110	4	-1.702	0.99975	1	1	19580	0	-1.702	34.097	0.736	0.998	0.002
Smarcb1	4	0.00073306	1.892e-05	0.000283	1372	3	-1.6996	0.98271	0.99428	1	18574	0	-1.6996	43.336	0.631	0.997	0.003
Dnaja3	4	0.00024385	7.1847e-07	1.3e-05	1105	4	-1.6934	0.99976	1	1	19584	0	-1.6934	39.119	0.674	0.998	0.002
Prkra	4	1.9344e-05	2.3949e-07	5e-06	480	4	-1.6908	0.99998	1	1	20170	0	-1.6908	46.511	0.599	1	0
Rpain	4	0.00047593	6.4662e-06	0.000104	1259	3	-1.6904	0.80378	0.82654	1	15177	1	-1.6904	24.726	0.823	0.998	0.002
Sart3	4	2.059e-05	2.3949e-07	5e-06	495	4	-1.689	0.99998	1	1	20155	0	-1.689	62.74	0.426	1	0
Wdr77	4	4.5562e-05	2.3949e-07	5e-06	678	4	-1.6885	0.99995	1	1	19974	0	-1.6885	52.032	0.543	1	0
Slc3a2	4	3.021e-05	2.3949e-07	5e-06	576	4	-1.6871	0.99997	1	1	20076	0	-1.6871	56.831	0.491	1	0
Actr6	4	0.00010764	2.3949e-07	5e-06	912	4	-1.6856	0.99989	1	1	19759	0	-1.6856	44.705	0.621	0.997	0.003
Dhx38	4	0.00059396	6.9452e-06	0.000108	1317	4	-1.685	0.99941	0.99999	1	19421	0	-1.685	38.329	0.683	0.998	0.002
Clns1a	4	5.1278e-05	2.3949e-07	5e-06	711	4	-1.6809	0.99995	1	1	19944	0	-1.6809	50.779	0.551	1	0
Fam50a	4	5.1175e-06	2.3949e-07	5e-06	239	4	-1.6808	0.99999	1	1	20401	0	-1.6808	53.711	0.521	1	0
Ebna1bp2	4	0.00084292	4.4306e-05	0.000639	1409	3	-1.68	0.96022	0.98522	1	18051	0	-1.68	42.523	0.639	0.997	0.003
Anapc1	4	4.4731e-05	2.3949e-07	5e-06	674	4	-1.6786	0.99996	1	1	19978	0	-1.6786	54.595	0.508	1	0
Exosc4	4	0.0016142	0.00019039	0.002391	1602	3	-1.6786	0.58003	0.72778	1	12586	1	-1.6786	42.344	0.641	0.997	0.003
Med10	4	0.00019895	7.1847e-07	1.3e-05	1055	4	-1.6773	0.9998	1	1	19632	0	-1.6773	39.897	0.668	0.998	0.002
Mrpl17	4	0.00021304	7.1847e-07	1.3e-05	1067	4	-1.677	0.99979	1	1	19621	0	-1.677	43.915	0.628	0.997	0.003
Eral1	4	3.8807e-05	2.3949e-07	5e-06	640	4	-1.6719	0.99996	1	1	20014	0	-1.6719	45.618	0.609	0.997	0.003
Mrpl55	4	3.9254e-05	2.3949e-07	5e-06	644	4	-1.6701	0.99996	1	1	20010	0	-1.6701	41.897	0.646	0.997	0.003
Hnrnpf	4	0.0023887	0.00037241	0.004356	1718	3	-1.6687	0.97841	0.99117	1	18464	0	-1.6687	44.544	0.621	0.997	0.003
Brd4	4	1.7303e-05	2.3949e-07	5e-06	448	4	-1.6684	0.99998	1	1	20202	0	-1.6684	66.952	0.396	1	0
Ppp1r10	4	4.0643e-05	2.3949e-07	5e-06	651	4	-1.6656	0.99996	1	1	20003	0	-1.6656	20.523	0.856	0.998	0.002
Pop4	4	3.1969e-05	2.3949e-07	5e-06	598	4	-1.6654	0.99997	1	1	20054	0	-1.6654	35.911	0.711	0.998	0.002
Cd3eap	4	0.0012173	0.00011328	0.001537	1515	3	-1.6645	0.95295	0.97528	1	17930	0	-1.6645	39.688	0.668	0.998	0.002
Psmd3	4	2.3909e-05	2.3949e-07	5e-06	530	4	-1.6615	0.99998	1	1	20119	0	-1.6615	40.765	0.653	0.997	0.003
Atp6v1g1	4	1.6326e-05	2.3949e-07	5e-06	430	4	-1.6597	0.99998	1	1	20220	0	-1.6597	39.171	0.673	0.998	0.002
Gadd45gip1	4	1.6704e-05	2.3949e-07	5e-06	437	4	-1.6591	0.99998	1	1	20213	0	-1.6591	48.019	0.584	1	0
Ndufb11	4	0.0016832	0.00019039	0.002391	1619	4	-1.6586	0.9978	0.99968	1	19162	0	-1.6586	35.129	0.721	0.998	0.002
Cox16	4	0.0008786	4.4306e-05	0.000639	1419	3	-1.6585	0.82077	0.83997	1	15465	1	-1.6585	34.292	0.735	0.998	0.002
Pkm	4	1.5778e-05	2.3949e-07	5e-06	419	4	-1.6571	0.99998	1	1	20231	0	-1.6571	39.886	0.668	0.998	0.002
Ndufa6	4	3.7489e-05	2.3949e-07	5e-06	631	4	-1.6564	0.99996	1	1	20024	0	-1.6564	43.148	0.634	0.997	0.003
Hist1h3h	4	0.0017143	0.00019087	0.002391	1626	3	-1.6554	0.98987	0.99813	1	18783	0	-1.6554	47.656	0.588	1	0
Emg1	4	0.0053383	0.001019	0.01027	1975	3	-1.655	0.9838	0.99512	1	18598	0	-1.655	41.524	0.648	0.997	0.003
Hist2h3b	4	0.00028897	1.6764e-06	2.9e-05	1139	4	-1.6542	0.99971	1	1	19554	0	-1.6542	42.129	0.643	0.997	0.003
Gm1979	4	0.009606	0.0011886	0.01165	2106	2	-1.6529	0.8171	0.83096	1	15405	1	-1.6529	31.571	0.761	0.998	0.002
Scgb1b7	4	0.00084655	4.4306e-05	0.000639	1410	3	-1.6528	0.95375	0.97782	1	17953	0	-1.6528	34.407	0.735	0.998	0.002
Ttc21b	4	8.8561e-06	2.3949e-07	5e-06	318	4	-1.6505	0.99999	1	1	20326	0	-1.6505	57.057	0.491	1	0
Ccnh	4	0.0017153	0.00019087	0.002391	1627	4	-1.6503	0.99765	0.99963	1	19148	0	-1.6503	54.397	0.511	1	0
Nelfcd	4	1.7317e-05	2.3949e-07	5e-06	449	4	-1.6483	0.99998	1	1	20201	0	-1.6483	52.735	0.534	1	0
Prpf4b	4	0.00014489	2.3949e-07	5e-06	978	4	-1.6464	0.99986	1	1	19697	0	-1.6464	36.098	0.71	0.998	0.002
Psmg4	4	0.00023485	7.1847e-07	1.3e-05	1090	4	-1.6457	0.99977	1	1	19597	0	-1.6457	40.759	0.653	0.997	0.003
Nubp2	4	0.0004453	6.4662e-06	0.000104	1239	4	-1.6453	0.99947	0.99999	1	19442	0	-1.6453	38.349	0.683	0.998	0.002
Ddost	4	1.8351e-05	2.3949e-07	5e-06	465	4	-1.6451	0.99998	1	1	20186	0	-1.6451	50.125	0.559	1	0
Higd2a	4	2.7252e-05	2.3949e-07	5e-06	555	4	-1.6427	0.99997	1	1	20095	0	-1.6427	45.565	0.609	0.997	0.003
Tut1	4	6.9935e-05	2.3949e-07	5e-06	791	4	-1.6425	0.99993	1	1	19868	0	-1.6425	59.718	0.467	1	0
Bbs7	4	1.5012e-05	2.3949e-07	5e-06	409	4	-1.6419	0.99998	1	1	20239	0	-1.6419	41.617	0.648	0.997	0.003
Cebpz	4	0.00029278	1.6764e-06	2.9e-05	1141	4	-1.6416	0.99971	1	1	19552	0	-1.6416	39.29	0.671	0.998	0.002
Wdpcp	4	5.01e-05	2.3949e-07	5e-06	704	4	-1.6411	0.99995	1	1	19950	0	-1.6411	42.22	0.641	0.997	0.003
Smc5	4	7.1486e-05	2.3949e-07	5e-06	799	4	-1.6408	0.99993	1	1	19863	0	-1.6408	39.711	0.668	0.998	0.002
Ift74	4	0.00013119	2.3949e-07	5e-06	959	4	-1.6395	0.99987	1	1	19715	0	-1.6395	46.691	0.593	1	0
Pdxk	4	1.9997e-05	2.3949e-07	5e-06	487	4	-1.6395	0.99998	1	1	20163	0	-1.6395	46.334	0.603	1	0
Kansl2	4	0.0020519	0.00032307	0.003911	1673	4	-1.6389	0.99795	0.99968	1	19174	0	-1.6389	46.794	0.593	1	0
Mrpl33	4	1.0917e-05	2.3949e-07	5e-06	355	4	-1.6363	0.99999	1	1	20289	0	-1.6363	40.459	0.656	0.997	0.003
Ndrg3	4	3.0436e-05	2.3949e-07	5e-06	579	4	-1.6356	0.99997	1	1	20073	0	-1.6356	43.69	0.631	0.997	0.003
Gm15319	4	1.4473e-05	2.3949e-07	5e-06	404	4	-1.6351	0.99999	1	1	20244	0	-1.6351	42.279	0.641	0.997	0.003
Atp5b	4	1.8764e-05	2.3949e-07	5e-06	474	4	-1.6325	0.99998	1	1	20176	0	-1.6325	10.817	0.922	0.998	0.002
Mtor	4	7.1408e-05	2.3949e-07	5e-06	798	4	-1.6323	0.99993	1	1	19864	0	-1.6323	43.633	0.631	0.997	0.003
Aurkb	4	0.00064426	1.3172e-05	0.000203	1340	3	-1.6322	0.51183	0.71429	1	12035	1	-1.6322	33.735	0.741	0.998	0.002
Prmt1	4	4.0184e-05	2.3949e-07	5e-06	649	4	-1.6316	0.99996	1	1	20005	0	-1.6316	45.637	0.609	0.997	0.003
Atrip	4	0.00063133	9.3401e-06	0.000144	1335	3	-1.6304	0.3904	0.59152	1	10201	1	-1.6304	27.576	0.801	0.998	0.002
Mrps24	4	0.00048416	6.4662e-06	0.000104	1266	3	-1.6304	0.78325	0.79966	1	14876	1	-1.6304	37.825	0.689	0.998	0.002
Rrp7a	4	3.4658e-05	2.3949e-07	5e-06	612	4	-1.6302	0.99997	1	1	20041	0	-1.6302	59.092	0.471	1	0
Incenp	4	6.1466e-05	2.3949e-07	5e-06	754	4	-1.6301	0.99994	1	1	19900	0	-1.6301	42.711	0.639	0.997	0.003
Uxt	4	0.0018992	0.00023302	0.002909	1650	3	-1.6282	0.89954	0.91382	1	16927	0	-1.6282	35.503	0.716	0.998	0.002
Cdk7	4	0.00057806	6.9452e-06	0.000108	1307	4	-1.627	0.99918	0.99997	1	19360	0	-1.627	38.911	0.679	0.998	0.002
Rtf1	4	3.3029e-05	2.3949e-07	5e-06	602	4	-1.6268	0.99997	1	1	20050	0	-1.6268	30.32	0.773	0.998	0.002
Eif3m	4	0.00042707	4.0713e-06	6.8e-05	1230	4	-1.6249	0.99957	1	1	19478	0	-1.6249	38.774	0.679	0.998	0.002
Med31	4	0.00029486	1.6764e-06	2.9e-05	1142	4	-1.6221	0.99919	0.99997	1	19363	0	-1.6221	49.014	0.566	1	0
Mrpl49	4	0.00020039	7.1847e-07	1.3e-05	1057	4	-1.62	0.9998	1	1	19631	0	-1.62	54.362	0.511	1	0
Sec61b	4	4.8386e-05	2.3949e-07	5e-06	697	4	-1.6192	0.99995	1	1	19957	0	-1.6192	37.181	0.698	0.998	0.002
Gtf3c3	4	0.00090324	4.4785e-05	0.000639	1424	4	-1.6169	0.9991	0.99996	1	19347	0	-1.6169	40.017	0.664	0.997	0.003
Pet117	4	0.00099387	5.6759e-05	0.000806	1453	4	-1.6125	0.99707	0.99956	1	19102	0	-1.6125	30.618	0.771	0.998	0.002
Smc2	4	9.2798e-06	2.3949e-07	5e-06	328	4	-1.6121	0.99999	1	1	20316	0	-1.6121	37.274	0.698	0.998	0.002
Cops3	4	3.4771e-05	2.3949e-07	5e-06	613	4	-1.6117	0.99997	1	1	20040	0	-1.6117	43.901	0.629	0.997	0.003
Rrp1	4	0.00030642	1.6764e-06	2.9e-05	1153	3	-1.6116	0.99458	0.99903	1	18959	0	-1.6116	37.617	0.691	0.998	0.002
Wars2	4	0.00041211	4.0713e-06	6.8e-05	1219	3	-1.6116	0.98392	0.99512	1	18601	0	-1.6116	33.705	0.741	0.998	0.002
Mms19	4	5.5614e-05	2.3949e-07	5e-06	732	4	-1.6109	0.99994	1	1	19920	0	-1.6109	40.02	0.664	0.997	0.003
Mrpl50	4	5.9908e-06	2.3949e-07	5e-06	254	4	-1.6094	0.99999	1	1	20385	0	-1.6094	38.309	0.683	0.998	0.002
Gtf2a1	4	1.3552e-05	2.3949e-07	5e-06	395	4	-1.6081	0.99999	1	1	20251	0	-1.6081	47.488	0.589	1	0
Hus1	4	5.3633e-05	2.3949e-07	5e-06	720	4	-1.6074	0.99995	1	1	19933	0	-1.6074	43.019	0.634	0.997	0.003
Trmt6	4	7.2035e-05	2.3949e-07	5e-06	801	4	-1.6072	0.99993	1	1	19861	0	-1.6072	41.862	0.646	0.997	0.003
BC052040	4	3.8757e-05	2.3949e-07	5e-06	639	4	-1.6068	0.99996	1	1	20015	0	-1.6068	39.39	0.669	0.998	0.002
Prpf38b	4	0.0011488	0.0001128	0.001537	1496	3	-1.6064	0.69167	0.76368	1	13692	1	-1.6064	33.992	0.738	0.998	0.002
Med19	4	0.00080971	2.6104e-05	0.000384	1395	3	-1.6052	0.98605	0.99677	1	18660	0	-1.6052	16.555	0.88	0.998	0.002
Mrpl9	4	0.00083466	4.4306e-05	0.000639	1405	3	-1.6052	0.8764	0.89618	1	16490	0	-1.6052	18.365	0.87	0.998	0.002
Ppcdc	4	2.2844e-05	2.3949e-07	5e-06	513	4	-1.6039	0.99998	1	1	20136	0	-1.6039	32.169	0.755	0.998	0.002
Med18	4	0.0013829	0.00016213	0.00211	1554	3	-1.6025	0.34992	0.52632	1	9498	1	-1.6025	30.456	0.773	0.998	0.002
Dcaf7	4	1.2275e-05	2.3949e-07	5e-06	378	4	-1.6019	0.99999	1	1	20268	0	-1.6019	26.181	0.813	0.998	0.002
Naa15	4	1.2783e-05	2.3949e-07	5e-06	385	4	-1.6017	0.99999	1	1	20262	0	-1.6017	35.849	0.713	0.998	0.002
Pisd	4	0.0010366	7.4002e-05	0.001043	1465	4	-1.6015	0.99896	0.99993	1	19319	0	-1.6015	38.424	0.681	0.998	0.002
Clasrp	4	0.0015424	0.00016261	0.00211	1583	3	-1.6005	0.96115	0.98522	1	18079	0	-1.6005	30.912	0.766	0.998	0.002
Mastl	4	1.7115e-05	2.3949e-07	5e-06	445	4	-1.5998	0.99998	1	1	20205	0	-1.5998	58.551	0.477	1	0
Polr3e	4	5.7982e-05	2.3949e-07	5e-06	744	4	-1.5996	0.99994	1	1	19908	0	-1.5996	67.043	0.394	1	0
Osbp	4	0.00073806	1.892e-05	0.000283	1374	4	-1.5986	0.99926	0.99998	1	19380	0	-1.5986	51.101	0.548	1	0
Rbm25	4	5.4681e-05	2.3949e-07	5e-06	727	4	-1.597	0.99995	1	1	19925	0	-1.597	57.359	0.489	1	0
Mrps23	4	2.798e-05	2.3949e-07	5e-06	559	4	-1.5914	0.99997	1	1	20091	0	-1.5914	34.306	0.735	0.998	0.002
Rtfdc1	4	6.2733e-05	2.3949e-07	5e-06	760	4	-1.5913	0.99994	1	1	19894	0	-1.5913	37.635	0.691	0.998	0.002
Nop58	4	2.1767e-05	2.3949e-07	5e-06	504	4	-1.5908	0.99998	1	1	20145	0	-1.5908	52.402	0.541	1	0
Supt5	4	0.00019862	7.1847e-07	1.3e-05	1054	4	-1.5885	0.9998	1	1	19633	0	-1.5885	35.005	0.725	0.998	0.002
Rpp25l	4	7.2552e-06	2.3949e-07	5e-06	282	4	-1.5882	0.99999	1	1	20359	0	-1.5882	42.978	0.638	0.997	0.003
Dbf4	4	3.4206e-05	2.3949e-07	5e-06	610	4	-1.5867	0.99997	1	1	20043	0	-1.5867	32.958	0.745	0.998	0.002
Esco2	4	4.3776e-05	2.3949e-07	5e-06	669	4	-1.585	0.99996	1	1	19983	0	-1.585	44.564	0.621	0.997	0.003
Cs	4	0.0010165	5.7238e-05	0.000808	1459	4	-1.5846	0.99797	0.99968	1	19176	0	-1.5846	33.006	0.745	0.998	0.002
Fbxw11	4	0.00056403	6.9452e-06	0.000108	1300	4	-1.5842	0.99881	0.99989	1	19292	0	-1.5842	31.625	0.758	0.998	0.002
Polr3f	4	0.00042424	4.0713e-06	6.8e-05	1229	4	-1.5837	0.99958	1	1	19479	0	-1.5837	47.03	0.591	1	0
Pibf1	4	6.0116e-05	2.3949e-07	5e-06	749	4	-1.5836	0.99994	1	1	19904	0	-1.5836	42.3	0.641	0.997	0.003
Usp36	4	0.00065517	1.8441e-05	0.000278	1347	3	-1.5816	0.56847	0.72328	1	12484	1	-1.5816	-11.527	0.968	0.993	0.007
Sart1	4	6.9398e-05	2.3949e-07	5e-06	787	4	-1.5808	0.99993	1	1	19872	0	-1.5808	49.866	0.559	1	0
Pop7	4	0.00019058	7.1847e-07	1.3e-05	1045	4	-1.5801	0.99981	1	1	19639	0	-1.5801	37.711	0.691	0.998	0.002
Cstf2	4	7.716e-05	2.3949e-07	5e-06	821	4	-1.5798	0.99992	1	1	19839	0	-1.5798	47.198	0.589	1	0
Fuz	4	1.621e-05	2.3949e-07	5e-06	429	4	-1.5791	0.99998	1	1	20221	0	-1.5791	48.312	0.583	1	0
Grwd1	4	0.00034872	2.1554e-06	3.7e-05	1182	4	-1.5787	0.99965	1	1	19516	0	-1.5787	40.036	0.664	0.997	0.003
Mrpl48	4	7.7616e-05	2.3949e-07	5e-06	825	4	-1.5779	0.99992	1	1	19835	0	-1.5779	31.264	0.763	0.998	0.002
Exosc9	4	0.00023106	7.1847e-07	1.3e-05	1087	4	-1.577	0.99977	1	1	19601	0	-1.577	32.974	0.745	0.998	0.002
Mrpl53	4	7.4948e-05	2.3949e-07	5e-06	814	4	-1.5761	0.99993	1	1	19848	0	-1.5761	40.328	0.658	0.997	0.003
Mrpl22	4	8.2363e-06	2.3949e-07	5e-06	303	4	-1.5759	0.99999	1	1	20340	0	-1.5759	44.1	0.628	0.997	0.003
Gspt1	4	0.00012004	2.3949e-07	5e-06	934	4	-1.5736	0.99988	1	1	19736	0	-1.5736	53.292	0.531	1	0
Prc1	4	0.00064978	1.8441e-05	0.000278	1344	4	-1.5736	0.99935	0.99998	1	19399	0	-1.5736	40.433	0.656	0.997	0.003
Uqcrq	4	0.00031857	1.6764e-06	2.9e-05	1161	4	-1.5719	0.99968	1	1	19535	0	-1.5719	32.014	0.756	0.998	0.002
Ndufb8	4	3.3869e-05	2.3949e-07	5e-06	608	4	-1.5713	0.99997	1	1	20045	0	-1.5713	43.285	0.633	0.997	0.003
Mnat1	4	0.00081932	2.6104e-05	0.000384	1401	3	-1.5712	0.30282	0.48965	1	8690	1	-1.5712	21.47	0.845	0.998	0.002
Zcchc9	4	9.7051e-05	2.3949e-07	5e-06	886	4	-1.5708	0.9999	1	1	19779	0	-1.5708	43.379	0.631	0.997	0.003
Rprd1b	4	3.3236e-06	2.3949e-07	5e-06	182	4	-1.5703	1	1	1	20453	0	-1.5703	34.22	0.736	0.998	0.002
Pak1ip1	4	9.6836e-06	2.3949e-07	5e-06	335	4	-1.5693	0.99999	1	1	20309	0	-1.5693	35.376	0.718	0.998	0.002
Dph3	4	0.00012929	2.3949e-07	5e-06	951	4	-1.5691	0.99987	1	1	19723	0	-1.5691	46.182	0.604	1	0
Id2	4	3.7924e-05	2.3949e-07	5e-06	635	4	-1.5674	0.99996	1	1	20020	0	-1.5674	49.652	0.563	1	0
Spcs2	4	7.7491e-05	2.3949e-07	5e-06	823	4	-1.5652	0.99992	1	1	19837	0	-1.5652	37.843	0.688	0.998	0.002
Dlst	4	8.8041e-05	2.3949e-07	5e-06	862	4	-1.5649	0.99991	1	1	19804	0	-1.5649	34.288	0.736	0.998	0.002
Wdr75	4	0.00011338	2.3949e-07	5e-06	922	4	-1.5634	0.99989	1	1	19750	0	-1.5634	39.008	0.678	0.998	0.002
Srsf10	4	0.00058089	6.9452e-06	0.000108	1309	4	-1.5631	0.99885	0.99989	1	19295	0	-1.5631	25.638	0.815	0.998	0.002
Mrps26	4	0.00012844	2.3949e-07	5e-06	948	4	-1.5623	0.99987	1	1	19725	0	-1.5623	40.72	0.653	0.997	0.003
Usp7	4	0.00024355	7.1847e-07	1.3e-05	1104	4	-1.5619	0.99976	1	1	19585	0	-1.5619	37.873	0.688	0.998	0.002
Xpo5	4	6.4669e-05	2.3949e-07	5e-06	773	4	-1.5616	0.99994	1	1	19884	0	-1.5616	34.283	0.736	0.998	0.002
Rars2	4	0.00046499	6.4662e-06	0.000104	1251	3	-1.5615	0.97542	0.99059	1	18407	0	-1.5615	24.107	0.828	0.998	0.002
Clspn	4	0.00071898	1.892e-05	0.000283	1370	4	-1.5598	0.99918	0.99997	1	19358	0	-1.5598	38.602	0.679	0.998	0.002
Mrpl24	4	4.0694e-05	2.3949e-07	5e-06	652	4	-1.5557	0.99996	1	1	20002	0	-1.5557	25.508	0.816	0.998	0.002
Sclt1	4	3.3183e-05	2.3949e-07	5e-06	604	4	-1.5537	0.99997	1	1	20048	0	-1.5537	37.841	0.688	0.998	0.002
Pfdn6	4	0.0003387	2.1554e-06	3.7e-05	1176	4	-1.5501	0.99966	1	1	19520	0	-1.5501	3.587	0.943	0.996	0.004
Toe1	4	0.0061754	0.001019	0.01027	2010	3	-1.5465	0.22465	0.40103	1	7341	1	-1.5465	26.331	0.81	0.998	0.002
Gtf2f2	4	0.00074009	1.892e-05	0.000283	1375	4	-1.5455	0.99926	0.99998	1	19379	0	-1.5455	31.133	0.765	0.998	0.002
Usp5	4	0.00054289	6.9452e-06	0.000108	1290	4	-1.5455	0.99946	0.99999	1	19436	0	-1.5455	57.488	0.489	1	0
Cep19	4	0.0011161	9.3162e-05	0.001284	1489	3	-1.5431	0.99444	0.99903	1	18952	0	-1.5431	31.441	0.761	0.998	0.002
Tnpo3	4	2.0072e-05	2.3949e-07	5e-06	488	4	-1.5422	0.99998	1	1	20162	0	-1.5422	40.525	0.656	0.997	0.003
Fam96b	4	2.7176e-05	2.3949e-07	5e-06	554	4	-1.5416	0.99997	1	1	20096	0	-1.5416	42.198	0.643	0.997	0.003
Med8	4	0.0011801	0.0001128	0.001537	1505	4	-1.5399	0.99849	0.99984	1	19236	0	-1.5399	30.446	0.773	0.998	0.002
Htatsf1	4	8.7468e-05	2.3949e-07	5e-06	858	3	-1.5391	0.98735	0.99705	1	18699	0	-1.5391	38.84	0.679	0.998	0.002
Cpsf3l	4	0.00066487	1.8441e-05	0.000278	1351	4	-1.5383	0.99852	0.99984	1	19240	0	-1.5383	26.485	0.81	0.998	0.002
Taf5	4	7.3613e-06	2.3949e-07	5e-06	287	4	-1.5381	0.99999	1	1	20354	0	-1.5381	36.395	0.705	0.998	0.002
Rpia	4	0.00092019	4.4785e-05	0.000639	1431	3	-1.5378	0.16095	0.36813	1	6301	1	-1.5378	23.141	0.833	0.998	0.002
Rpl7l1	4	4.5925e-05	2.3949e-07	5e-06	680	4	-1.5366	0.99995	1	1	19972	0	-1.5366	53.06	0.533	1	0
Elac2	4	0.0002338	7.1847e-07	1.3e-05	1089	4	-1.536	0.99977	1	1	19598	0	-1.536	38.237	0.684	0.998	0.002
Chmp3	4	0.00037024	2.1554e-06	3.7e-05	1190	3	-1.5348	0.67917	0.75927	1	13552	1	-1.5348	18.247	0.87	0.998	0.002
Mrpl42	4	0.00021366	7.1847e-07	1.3e-05	1068	4	-1.5329	0.99979	1	1	19620	0	-1.5329	44.318	0.626	0.997	0.003
Srsf11	4	0.0097663	0.0011886	0.01165	2108	3	-1.5329	0.98936	0.99794	1	18762	0	-1.5329	46.708	0.593	1	0
Cdc6	4	0.0029041	0.00044809	0.00514	1789	3	-1.5325	0.97838	0.99117	1	18463	0	-1.5325	44.712	0.621	0.997	0.003
Exosc5	4	0.00013368	2.3949e-07	5e-06	962	4	-1.5321	0.99987	1	1	19713	0	-1.5321	44.293	0.626	0.997	0.003
U2surp	4	7.2706e-05	2.3949e-07	5e-06	805	4	-1.5317	0.99993	1	1	19858	0	-1.5317	37.246	0.698	0.998	0.002
Vars2	4	2.8841e-05	2.3949e-07	5e-06	565	4	-1.5317	0.99997	1	1	20086	0	-1.5317	25.63	0.816	0.998	0.002
Tubgcp3	4	0.00065254	1.8441e-05	0.000278	1346	3	-1.5313	0.99297	0.99891	1	18886	0	-1.5313	35.348	0.72	0.998	0.002
Timeless	4	0.00031977	1.6764e-06	2.9e-05	1164	4	-1.5288	0.99968	1	1	19533	0	-1.5288	49.787	0.563	1	0
Brd2	4	0.00045948	6.4662e-06	0.000104	1244	4	-1.5255	0.99954	0.99999	1	19469	0	-1.5255	36.791	0.698	0.998	0.002
Ice1	4	0.0014468	0.00016261	0.00211	1562	3	-1.5254	0.96697	0.98697	1	18218	0	-1.5254	26.821	0.805	0.998	0.002
Tubd1	4	0.00018928	7.1847e-07	1.3e-05	1043	4	-1.5246	0.99981	1	1	19641	0	-1.5246	39.385	0.669	0.998	0.002
Orc3	4	0.0014709	0.00016261	0.00211	1569	4	-1.5244	0.99853	0.99984	1	19242	0	-1.5244	33.1	0.745	0.998	0.002
Lyrm4	4	0.00090927	4.4785e-05	0.000639	1428	3	-1.5239	0.82354	0.84445	1	15507	1	-1.5239	30.47	0.771	0.998	0.002
Cep57	4	0.00015786	2.3949e-07	5e-06	1001	4	-1.5227	0.99984	1	1	19677	0	-1.5227	30.222	0.776	0.998	0.002
Rpap2	4	0.00025614	7.1847e-07	1.3e-05	1119	4	-1.5202	0.99974	1	1	19572	0	-1.5202	32.61	0.75	0.998	0.002
Dctn2	4	0.00034895	2.1554e-06	3.7e-05	1183	4	-1.5184	0.99964	1	1	19512	0	-1.5184	25.965	0.815	0.998	0.002
Cherp	4	0.00018192	7.1847e-07	1.3e-05	1034	4	-1.5182	0.99982	1	1	19650	0	-1.5182	30.264	0.775	0.998	0.002
Sf3a3	4	0.00010742	2.3949e-07	5e-06	910	4	-1.516	0.99989	1	1	19761	0	-1.516	46.466	0.601	1	0
Atp5c1	4	0.00015892	2.3949e-07	5e-06	1004	4	-1.5157	0.99984	1	1	19675	0	-1.5157	36.726	0.699	0.998	0.002
Gemin6	4	2.5261e-05	2.3949e-07	5e-06	541	4	-1.5144	0.99997	1	1	20108	0	-1.5144	34.489	0.733	0.998	0.002
Ino80	4	1.1914e-05	2.3949e-07	5e-06	373	4	-1.5136	0.99999	1	1	20273	0	-1.5136	31.673	0.758	0.998	0.002
Ddx24	4	1.9862e-05	2.3949e-07	5e-06	485	4	-1.512	0.99998	1	1	20165	0	-1.512	58.25	0.479	1	0
Mcm2	4	7.8787e-05	2.3949e-07	5e-06	832	4	-1.511	0.99992	1	1	19829	0	-1.511	35.677	0.713	0.998	0.002
Ndufs5	4	0.001214	0.00011328	0.001537	1514	3	-1.5096	0.98977	0.99813	1	18780	0	-1.5096	32.242	0.753	0.998	0.002
Haus3	4	0.00012997	2.3949e-07	5e-06	953	4	-1.5079	0.99987	1	1	19721	0	-1.5079	39.241	0.671	0.998	0.002
Zfp830	4	8.3252e-05	2.3949e-07	5e-06	844	4	-1.5065	0.99992	1	1	19816	0	-1.5065	35.418	0.716	0.998	0.002
Med7	4	2.89e-05	2.3949e-07	5e-06	566	4	-1.5061	0.99997	1	1	20085	0	-1.5061	39.213	0.673	0.998	0.002
Uba2	4	1.8706e-05	2.3949e-07	5e-06	473	4	-1.5046	0.99998	1	1	20177	0	-1.5046	39.541	0.668	0.998	0.002
Nup160	4	0.0001252	2.3949e-07	5e-06	943	4	-1.5043	0.99987	1	1	19728	0	-1.5043	68.062	0.386	1	0
Lrpprc	4	0.00047079	6.4662e-06	0.000104	1256	4	-1.5037	0.99953	0.99999	1	19460	0	-1.5037	30.218	0.776	0.998	0.002
Dpy30	4	0.00081375	2.6104e-05	0.000384	1397	3	-1.5028	0.98289	0.99428	1	18579	0	-1.5028	35.525	0.715	0.998	0.002
Ncapd3	4	0.0006211	8.8611e-06	0.000137	1330	3	-1.5027	0.43449	0.64646	1	11023	1	-1.5027	23.465	0.831	0.998	0.002
Kif18b	4	3.7851e-05	2.3949e-07	5e-06	634	4	-1.5023	0.99996	1	1	20021	0	-1.5023	35.553	0.713	0.998	0.002
Ecd	4	0.0001824	7.1847e-07	1.3e-05	1035	4	-1.5013	0.99982	1	1	19649	0	-1.5013	33.774	0.74	0.998	0.002
Sympk	4	9.9233e-05	2.3949e-07	5e-06	891	4	-1.5006	0.9999	1	1	19776	0	-1.5006	61.562	0.436	1	0
Gm21637	4	0.0016173	0.00019039	0.002391	1604	3	-1.4998	0.96247	0.98614	1	18110	0	-1.4998	15.277	0.891	0.998	0.002
Ddx27	4	7.9082e-05	2.3949e-07	5e-06	835	4	-1.4972	0.99992	1	1	19826	0	-1.4972	51.556	0.546	1	0
Iba57	4	2.5029e-05	2.3949e-07	5e-06	540	4	-1.4946	0.99997	1	1	20109	0	-1.4946	38.986	0.678	0.998	0.002
Rbbp4	4	3.1122e-05	2.3949e-07	5e-06	586	4	-1.4925	0.99997	1	1	20067	0	-1.4925	36.482	0.701	0.998	0.002
Ago2	4	0.00012272	2.3949e-07	5e-06	939	4	-1.4922	0.99988	1	1	19732	0	-1.4922	36.753	0.698	0.998	0.002
Dctn4	4	3.167e-05	2.3949e-07	5e-06	594	4	-1.4922	0.99997	1	1	20058	0	-1.4922	43.937	0.628	0.997	0.003
Ift20	4	0.0015043	0.00016261	0.00211	1576	4	-1.4903	0.99773	0.99968	1	19155	0	-1.4903	35.254	0.721	0.998	0.002
Nupl1	4	0.0004823	6.4662e-06	0.000104	1263	4	-1.4902	0.99952	0.99999	1	19455	0	-1.4902	29.611	0.783	0.998	0.002
Ngdn	4	0.00032376	1.6764e-06	2.9e-05	1168	4	-1.4898	0.99968	1	1	19529	0	-1.4898	32.316	0.751	0.998	0.002
H2afz	4	3.7537e-05	2.3949e-07	5e-06	632	4	-1.4884	0.99996	1	1	20023	0	-1.4884	34.421	0.735	0.998	0.002
Racgap1	4	0.0022258	0.00032355	0.003911	1697	3	-1.4882	0.98279	0.99428	1	18577	0	-1.4882	37.804	0.691	0.998	0.002
Fam58b	4	1.2956e-05	2.3949e-07	5e-06	387	4	-1.4877	0.99999	1	1	20259	0	-1.4877	40.091	0.659	0.997	0.003
Gtf2b	4	0.00041535	4.0713e-06	6.8e-05	1220	3	-1.4849	0.94328	0.96969	1	17734	0	-1.4849	34.56	0.731	0.998	0.002
Rpgrip1l	4	2.6875e-05	2.3949e-07	5e-06	552	4	-1.4847	0.99997	1	1	20098	0	-1.4847	33.649	0.741	0.998	0.002
Rps27	4	0.00041189	4.0713e-06	6.8e-05	1218	4	-1.4841	0.99959	1	1	19485	0	-1.4841	45.581	0.609	0.997	0.003
Pgm3	4	1.9008e-05	2.3949e-07	5e-06	477	4	-1.4834	0.99998	1	1	20173	0	-1.4834	56.786	0.491	1	0
Pmf1	4	0.002435	0.00037241	0.004356	1729	3	-1.4822	0.7142	0.76368	1	13937	1	-1.4822	23.713	0.83	0.998	0.002
Mrpl36	4	2.1976e-05	2.3949e-07	5e-06	507	4	-1.4814	0.99998	1	1	20142	0	-1.4814	36.092	0.71	0.998	0.002
Taf5l	4	0.00021482	7.1847e-07	1.3e-05	1069	4	-1.4788	0.99979	1	1	19619	0	-1.4788	31.578	0.761	0.998	0.002
Nfyb	4	0.0054948	0.001019	0.01027	1983	3	-1.4772	0.66726	0.75927	1	13418	1	-1.4772	32.972	0.745	0.998	0.002
Zwint	4	0.00058313	6.9452e-06	0.000108	1310	4	-1.4752	0.99942	0.99999	1	19425	0	-1.4752	36.232	0.71	0.998	0.002
Dimt1	4	2.9904e-05	2.3949e-07	5e-06	571	4	-1.4736	0.99997	1	1	20080	0	-1.4736	40.838	0.651	0.997	0.003
Vmn2r44	4	0.0063105	0.001019	0.01027	2014	3	-1.4736	0.9643	0.98697	1	18155	0	-1.4736	33.71	0.741	0.998	0.002
Ndufb9	4	0.00029901	1.6764e-06	2.9e-05	1145	4	-1.4719	0.9997	1	1	19549	0	-1.4719	36.016	0.71	0.998	0.002
Mrpl27	4	4.4642e-06	2.3949e-07	5e-06	216	4	-1.4671	1	1	1	20422	0	-1.4671	36.591	0.699	0.998	0.002
Vhl	4	4.1261e-05	2.3949e-07	5e-06	656	4	-1.4671	0.99996	1	1	19998	0	-1.4671	47.888	0.588	1	0
Ftl1	4	0.00048308	6.4662e-06	0.000104	1264	3	-1.4659	0.99218	0.99848	1	18859	0	-1.4659	24.782	0.823	0.998	0.002
Tardbp	4	4.072e-05	2.3949e-07	5e-06	653	4	-1.4654	0.99996	1	1	20001	0	-1.4654	44.091	0.628	0.997	0.003
Ddx59	4	7.6705e-05	2.3949e-07	5e-06	819	4	-1.465	0.99992	1	1	19841	0	-1.465	31.859	0.756	0.998	0.002
Cog3	4	0.0011112	9.3162e-05	0.001284	1488	3	-1.4627	0.89084	0.90709	1	16755	0	-1.4627	20.729	0.855	0.998	0.002
Arpc4	4	4.2438e-05	2.3949e-07	5e-06	659	4	-1.4616	0.99996	1	1	19995	0	-1.4616	33.308	0.741	0.998	0.002
Myl12a	4	0.007513	0.0010195	0.01027	2049	3	-1.461	0.86237	0.88423	1	16212	0	-1.461	32.339	0.751	0.998	0.002
Polrmt	4	0.00094156	4.4785e-05	0.000639	1434	4	-1.4608	0.99906	0.99996	1	19341	0	-1.4608	29.657	0.783	0.998	0.002
LOC100861615	4	0.00091691	4.4785e-05	0.000639	1429	3	-1.4605	0.0082961	0.027275	1	950	1	-1.4605	19.09	0.865	0.998	0.002
Elp3	4	9.3416e-05	2.3949e-07	5e-06	875	4	-1.4585	0.99991	1	1	19792	0	-1.4585	30.197	0.778	0.998	0.002
Arl3	4	5.6888e-05	2.3949e-07	5e-06	736	4	-1.4574	0.99994	1	1	19916	0	-1.4574	33.784	0.738	0.998	0.002
Mrps18a	4	0.0012782	0.00013483	0.001816	1528	4	-1.4554	0.99783	0.99968	1	19167	0	-1.4554	19.429	0.865	0.998	0.002
Extl3	4	0.0032203	0.00051227	0.005742	1822	3	-1.4546	0.96335	0.98697	1	18139	0	-1.4546	29.839	0.781	0.998	0.002
Tomm20	4	0.00083363	4.4306e-05	0.000639	1404	3	-1.453	0.16671	0.36813	1	6385	1	-1.453	29.856	0.781	0.998	0.002
Cstf1	4	0.0025487	0.00037672	0.004356	1748	4	-1.4524	0.99745	0.99963	1	19131	0	-1.4524	42.17	0.643	0.997	0.003
Cdk12	4	6.4271e-05	2.3949e-07	5e-06	769	4	-1.4519	0.99994	1	1	19888	0	-1.4519	35.123	0.721	0.998	0.002
Tbc1d32	4	4.6234e-05	2.3949e-07	5e-06	685	4	-1.4508	0.99995	1	1	19968	0	-1.4508	29.855	0.781	0.998	0.002
Polr3d	4	8.2946e-05	2.3949e-07	5e-06	843	4	-1.4504	0.99992	1	1	19818	0	-1.4504	40.912	0.651	0.997	0.003
Ttc1	4	0.00018342	7.1847e-07	1.3e-05	1037	4	-1.4487	0.99982	1	1	19647	0	-1.4487	36.453	0.705	0.998	0.002
Slc25a19	4	0.00053395	6.9452e-06	0.000108	1289	3	-1.4486	0.85348	0.87138	1	16040	0	-1.4486	-17.966	0.977	0.98	0.02
Cmtr1	4	0.0017135	0.00019087	0.002391	1625	4	-1.4482	0.99829	0.99981	1	19205	0	-1.4482	22.425	0.84	0.998	0.002
Ndufa3	4	5.4139e-05	2.3949e-07	5e-06	722	4	-1.4472	0.99995	1	1	19930	0	-1.4472	-7.05	0.96	0.997	0.003
Nsl1	4	0.0073663	0.0010195	0.01027	2045	3	-1.4457	0.95456	0.97782	1	17964	0	-1.4457	49.225	0.566	1	0
Dhx15	4	0.0011628	0.0001128	0.001537	1501	3	-1.4456	0.9818	0.99337	1	18542	0	-1.4456	46.038	0.606	1	0
Fbxl5	4	5.6166e-05	2.3949e-07	5e-06	735	4	-1.4453	0.99994	1	1	19917	0	-1.4453	29.985	0.78	0.998	0.002
Sugt1	4	0.0011983	0.00011328	0.001537	1509	3	-1.4447	0.85717	0.87585	1	16109	0	-1.4447	26.659	0.806	0.998	0.002
Rsg1	4	4.3371e-05	2.3949e-07	5e-06	666	4	-1.4443	0.99996	1	1	19986	0	-1.4443	39.097	0.674	0.998	0.002
Sec63	4	0.0012101	0.00011328	0.001537	1512	4	-1.4443	0.99867	0.99984	1	19265	0	-1.4443	23.621	0.831	0.998	0.002
Ppa1	4	0.00038385	2.1554e-06	3.7e-05	1201	4	-1.444	0.99962	1	1	19500	0	-1.444	35.102	0.723	0.998	0.002
Utp6	4	0.0011186	9.3162e-05	0.001284	1490	3	-1.444	0.97172	0.98856	1	18328	0	-1.444	25.505	0.816	0.998	0.002
Pdcd2	4	0.00013399	2.3949e-07	5e-06	963	4	-1.4436	0.99987	1	1	19712	0	-1.4436	43.191	0.634	0.997	0.003
Cog8	4	0.00069879	1.8441e-05	0.000278	1364	4	-1.4435	0.9993	0.99998	1	19385	0	-1.4435	32.292	0.753	0.998	0.002
Dap3	4	9.1425e-05	2.3949e-07	5e-06	872	4	-1.4418	0.99991	1	1	19795	0	-1.4418	38.167	0.686	0.998	0.002
Dars2	4	0.00012532	2.3949e-07	5e-06	944	4	-1.4416	0.99987	1	1	19727	0	-1.4416	34.902	0.725	0.998	0.002
Atp5d	4	0.00012609	2.3949e-07	5e-06	945	4	-1.4415	0.99987	1	1	19726	0	-1.4415	42.074	0.644	0.997	0.003
Ccar1	4	0.0016094	0.00019039	0.002391	1599	4	-1.4413	0.99476	0.99914	1	18966	0	-1.4413	25.647	0.815	0.998	0.002
Dpagt1	4	0.00029959	1.6764e-06	2.9e-05	1146	4	-1.441	0.9997	1	1	19548	0	-1.441	65.93	0.401	1	0
Fam60a	4	5.5841e-05	2.3949e-07	5e-06	734	4	-1.4398	0.99994	1	1	19918	0	-1.4398	33.843	0.738	0.998	0.002
Ext2	4	1.1109e-05	2.3949e-07	5e-06	356	4	-1.4396	0.99999	1	1	20288	0	-1.4396	45.257	0.616	0.997	0.003
Ndufb6	4	1.8621e-05	2.3949e-07	5e-06	470	4	-1.4387	0.99998	1	1	20180	0	-1.4387	38.601	0.679	0.998	0.002
Cenpo	4	0.00039135	2.1554e-06	3.7e-05	1205	4	-1.4365	0.99961	1	1	19496	0	-1.4365	24.642	0.823	0.998	0.002
Brca2	4	0.00016564	2.3949e-07	5e-06	1012	4	-1.4308	0.99983	1	1	19667	0	-1.4308	27.52	0.801	0.998	0.002
Gtf2e2	4	0.00062418	9.3401e-06	0.000144	1333	4	-1.4308	0.99938	0.99999	1	19407	0	-1.4308	39.122	0.673	0.998	0.002
Bms1	4	0.0025006	0.00037672	0.004356	1742	4	-1.4291	0.9975	0.99963	1	19133	0	-1.4291	30.117	0.778	0.998	0.002
Yars2	4	0.0029465	0.00044809	0.00514	1795	4	-1.4261	0.99705	0.99956	1	19099	0	-1.4261	34.714	0.728	0.998	0.002
Haus8	4	0.0018236	0.00019087	0.002391	1641	3	-1.4259	0.99106	0.99848	1	18822	0	-1.4259	30.974	0.766	0.998	0.002
Cox5a	4	3.9055e-05	2.3949e-07	5e-06	642	4	-1.4256	0.99996	1	1	20012	0	-1.4256	32.799	0.745	0.998	0.002
Tinf2	4	0.016346	0.0021997	0.020258	2233	3	-1.424	0.92303	0.94242	1	17361	0	-1.424	46.419	0.601	1	0
Sox1	4	2.4064e-05	2.3949e-07	5e-06	532	4	-1.4237	0.99998	1	1	20117	0	-1.4237	45.721	0.609	0.997	0.003
Men1	4	3.5552e-05	2.3949e-07	5e-06	619	4	-1.4236	0.99996	1	1	20035	0	-1.4236	37.519	0.691	0.998	0.002
Psmd6	4	2.0483e-05	2.3949e-07	5e-06	493	4	-1.4227	0.99998	1	1	20157	0	-1.4227	50.167	0.558	1	0
Ptpn23	4	8.5733e-05	2.3949e-07	5e-06	855	4	-1.4225	0.99991	1	1	19808	0	-1.4225	38.082	0.688	0.998	0.002
Hspb11	4	4.6829e-05	2.3949e-07	5e-06	688	4	-1.4223	0.99995	1	1	19966	0	-1.4223	26.654	0.806	0.998	0.002
Stil	4	2.4047e-05	2.3949e-07	5e-06	531	4	-1.4223	0.99998	1	1	20118	0	-1.4223	40.692	0.654	0.997	0.003
Pcf11	4	0.00010104	2.3949e-07	5e-06	896	4	-1.4204	0.9999	1	1	19772	0	-1.4204	28.759	0.788	0.998	0.002
Thoc2	4	0.0015617	0.00019039	0.002391	1590	3	-1.4196	0.97734	0.99117	1	18442	0	-1.4196	23.266	0.833	0.998	0.002
Cenph	4	2.1149e-05	2.3949e-07	5e-06	499	4	-1.4194	0.99998	1	1	20151	0	-1.4194	49.301	0.566	1	0
Gm10104	3	0.0024248	7.9271e-05	0.001116	1726	2	-1.4194	0.31489	0.51646	1	8914	1	-1.4194	3.729	0.943	0.996	0.004
Btf3	4	0.00023772	7.1847e-07	1.3e-05	1095	4	-1.4191	0.99976	1	1	19593	0	-1.4191	27.96	0.798	0.998	0.002
Cog2	4	4.1106e-05	2.3949e-07	5e-06	655	4	-1.4183	0.99996	1	1	19999	0	-1.4183	32.029	0.756	0.998	0.002
Pold2	4	0.00015609	2.3949e-07	5e-06	994	4	-1.4178	0.99984	1	1	19684	0	-1.4178	46.031	0.606	1	0
Uqcrfs1	4	2.6242e-05	2.3949e-07	5e-06	548	4	-1.4127	0.99997	1	1	20102	0	-1.4127	38.407	0.683	0.998	0.002
Mrpl45	4	1.7209e-05	2.3949e-07	5e-06	446	4	-1.4125	0.99998	1	1	20204	0	-1.4125	37.438	0.693	0.998	0.002
Bdp1	4	0.0011111	9.3162e-05	0.001284	1487	4	-1.4123	0.99889	0.99991	1	19302	0	-1.4123	19.472	0.865	0.998	0.002
Tmem216	4	0.0001568	2.3949e-07	5e-06	997	4	-1.4114	0.99984	1	1	19681	0	-1.4114	23.535	0.831	0.998	0.002
2410089E03Rik	4	3.6134e-05	2.3949e-07	5e-06	624	4	-1.4109	0.99996	1	1	20030	0	-1.4109	37.077	0.698	0.998	0.002
Mrpl28	4	0.00085574	4.4306e-05	0.000639	1412	4	-1.4105	0.99914	0.99996	1	19353	0	-1.4105	31.617	0.76	0.998	0.002
Slc38a2	4	0.00014225	2.3949e-07	5e-06	975	4	-1.4099	0.99986	1	1	19700	0	-1.4099	27.824	0.8	0.998	0.002
Usp9x	4	3.1649e-05	2.3949e-07	5e-06	593	4	-1.4099	0.99997	1	1	20059	0	-1.4099	38.443	0.679	0.998	0.002
Ciapin1	4	5.0944e-05	2.3949e-07	5e-06	709	4	-1.4092	0.99995	1	1	19946	0	-1.4092	22.469	0.838	0.998	0.002
Cox11	4	0.00014114	2.3949e-07	5e-06	974	4	-1.4072	0.99986	1	1	19701	0	-1.4072	31.308	0.763	0.998	0.002
Txnl4b	4	0.00013405	2.3949e-07	5e-06	964	4	-1.4068	0.99987	1	1	19711	0	-1.4068	30.625	0.771	0.998	0.002
Cenpk	4	0.0028161	0.0003772	0.004356	1783	3	-1.4061	0.69645	0.76368	1	13740	1	-1.4061	34.026	0.736	0.998	0.002
Tubgcp4	4	0.001063	9.2683e-05	0.001284	1476	4	-1.4056	0.99894	0.99991	1	19312	0	-1.4056	32.145	0.755	0.998	0.002
Mrps7	4	0.0016166	0.00019039	0.002391	1603	4	-1.4052	0.99673	0.99949	1	19075	0	-1.4052	-0.385	0.953	0.997	0.003
Srp72	4	3.0498e-05	2.3949e-07	5e-06	580	4	-1.405	0.99997	1	1	20072	0	-1.405	42.737	0.639	0.997	0.003
Fopnl	4	0.00089358	4.4306e-05	0.000639	1423	4	-1.4048	0.99861	0.99984	1	19254	0	-1.4048	29.015	0.786	0.998	0.002
Gnl3l	4	0.0023933	0.00037241	0.004356	1721	4	-1.4041	0.99761	0.99963	1	19144	0	-1.4041	17.858	0.871	0.998	0.002
Setd1a	4	0.001015	5.7238e-05	0.000808	1458	4	-1.4041	0.99899	0.99994	1	19326	0	-1.4041	26.434	0.81	0.998	0.002
Rps27rt	4	0.00010176	2.3949e-07	5e-06	898	4	-1.4037	0.9999	1	1	19771	0	-1.4037	48.592	0.578	1	0
Gli1	4	6.6021e-05	2.3949e-07	5e-06	775	4	-1.4036	0.99993	1	1	19882	0	-1.4036	27.451	0.803	0.998	0.002
Prpf4	4	0.0015164	0.00016261	0.00211	1580	4	-1.4027	0.99803	0.99973	1	19183	0	-1.4027	36.261	0.71	0.998	0.002
Ndufaf1	4	0.00028763	1.6764e-06	2.9e-05	1138	4	-1.402	0.99971	1	1	19555	0	-1.402	33.619	0.741	0.998	0.002
Ift80	4	0.00028366	1.6764e-06	2.9e-05	1136	4	-1.4001	0.99972	1	1	19556	0	-1.4001	40.165	0.658	0.997	0.003
Ift27	4	0.00015462	2.3949e-07	5e-06	991	4	-1.3998	0.99985	1	1	19687	0	-1.3998	36.204	0.71	0.998	0.002
Ppwd1	4	2.3414e-05	2.3949e-07	5e-06	521	4	-1.3994	0.99998	1	1	20128	0	-1.3994	34.422	0.735	0.998	0.002
Huwe1	4	6.8334e-05	2.3949e-07	5e-06	782	4	-1.3973	0.99993	1	1	19876	0	-1.3973	22.992	0.836	0.998	0.002
Cep83	4	0.0001655	2.3949e-07	5e-06	1011	4	-1.3922	0.99983	1	1	19668	0	-1.3922	36.311	0.706	0.998	0.002
Gemin8	4	5.4107e-05	2.3949e-07	5e-06	721	4	-1.3922	0.99995	1	1	19931	0	-1.3922	45.139	0.616	0.997	0.003
Mrps18b	4	0.00017647	2.3949e-07	5e-06	1023	4	-1.392	0.99982	1	1	19660	0	-1.392	18.909	0.866	0.998	0.002
Nhp2	4	0.0015609	0.00019039	0.002391	1589	4	-1.3918	0.99513	0.99924	1	18986	0	-1.3918	21.109	0.85	0.998	0.002
Cdc7	4	0.0008092	2.6104e-05	0.000384	1394	4	-1.3909	0.99771	0.99963	1	19153	0	-1.3909	22.195	0.841	0.998	0.002
Mrpl3	4	6.9858e-05	2.3949e-07	5e-06	790	4	-1.3894	0.99993	1	1	19869	0	-1.3894	38.708	0.679	0.998	0.002
Ylpm1	4	7.3102e-05	2.3949e-07	5e-06	807	4	-1.3884	0.99993	1	1	19856	0	-1.3884	38.29	0.683	0.998	0.002
Psmd13	4	0.00018169	2.3949e-07	5e-06	1032	4	-1.3859	0.99982	1	1	19651	0	-1.3859	32.121	0.756	0.998	0.002
Tmem258	4	0.0003592	2.1554e-06	3.7e-05	1187	3	-1.3854	0.97183	0.98928	1	18330	0	-1.3854	20.833	0.853	0.998	0.002
Ndufs1	4	0.00038648	2.1554e-06	3.7e-05	1203	4	-1.3844	0.99961	1	1	19498	0	-1.3844	26.849	0.805	0.998	0.002
Tbp	4	6.4343e-05	2.3949e-07	5e-06	771	4	-1.384	0.99994	1	1	19886	0	-1.384	37.792	0.691	0.998	0.002
Ccnc	4	0.0012512	0.00013435	0.001816	1520	3	-1.382	0.97792	0.99117	1	18454	0	-1.382	21.756	0.845	0.998	0.002
Urb2	4	0.0001078	2.3949e-07	5e-06	914	4	-1.3819	0.99989	1	1	19757	0	-1.3819	30.369	0.773	0.998	0.002
Chd8	4	0.00017069	2.3949e-07	5e-06	1017	4	-1.3811	0.99983	1	1	19664	0	-1.3811	29.447	0.783	0.998	0.002
Nelfa	4	0.0028286	0.0003772	0.004356	1786	3	-1.3789	0.9722	0.98995	1	18336	0	-1.3789	31.16	0.765	0.998	0.002
Wdr25	4	0.0095035	0.0011886	0.01165	2102	3	-1.3786	0.99179	0.99848	1	18844	0	-1.3786	36.344	0.706	0.998	0.002
Mocs3	4	0.00015351	2.3949e-07	5e-06	989	4	-1.3775	0.99985	1	1	19688	0	-1.3775	20.224	0.86	0.998	0.002
Bbs10	4	2.3686e-05	2.3949e-07	5e-06	525	4	-1.3774	0.99998	1	1	20124	0	-1.3774	30.439	0.773	0.998	0.002
Cds2	4	0.0056341	0.001019	0.01027	1986	3	-1.3767	0.98187	0.99337	1	18545	0	-1.3767	28.414	0.791	0.998	0.002
Bbs2	4	7.7242e-05	2.3949e-07	5e-06	822	4	-1.3757	0.99992	1	1	19838	0	-1.3757	29.82	0.781	0.998	0.002
Armc9	4	0.0025913	0.00037672	0.004356	1754	3	-1.3756	0.6803	0.75927	1	13563	1	-1.3756	24.659	0.823	0.998	0.002
Slc25a38	4	5.9364e-05	2.3949e-07	5e-06	747	4	-1.3755	0.99994	1	1	19906	0	-1.3755	33.154	0.743	0.998	0.002
Mcm7	4	0.0019284	0.00026751	0.003315	1658	3	-1.3737	0.95504	0.979	1	17977	0	-1.3737	26.287	0.811	0.998	0.002
Atp6v1a	4	1.0254e-05	2.3949e-07	5e-06	343	4	-1.3731	0.99999	1	1	20300	0	-1.3731	45.416	0.613	0.997	0.003
Scaf8	4	0.0019135	0.00026751	0.003315	1653	4	-1.3703	0.99809	0.99973	1	19190	0	-1.3703	19.759	0.863	0.998	0.002
Naa50	4	0.0032539	0.00051227	0.005742	1826	3	-1.3692	0.98108	0.99286	1	18528	0	-1.3692	35.339	0.721	0.998	0.002
Gtf2h1	4	9.4279e-05	2.3949e-07	5e-06	877	4	-1.369	0.99991	1	1	19790	0	-1.369	28.05	0.796	0.998	0.002
Smc6	4	1.1206e-05	2.3949e-07	5e-06	358	4	-1.3678	0.99999	1	1	20286	0	-1.3678	38.365	0.683	0.998	0.002
Alg1	4	6.8032e-05	2.3949e-07	5e-06	780	4	-1.3675	0.99993	1	1	19878	0	-1.3675	31.584	0.761	0.998	0.002
Trmt5	4	0.0010183	5.7238e-05	0.000808	1461	3	-1.3673	0.70148	0.76368	1	13804	1	-1.3673	16.562	0.88	0.998	0.002
Aatf	4	0.0091419	0.0011881	0.01165	2097	3	-1.367	0.99232	0.99864	1	18863	0	-1.367	23.335	0.831	0.998	0.002
Ska3	4	0.00037997	2.1554e-06	3.7e-05	1197	4	-1.3668	0.99599	0.99942	1	19031	0	-1.3668	21.769	0.845	0.998	0.002
Cdc37	4	0.00011929	2.3949e-07	5e-06	932	4	-1.3656	0.99988	1	1	19739	0	-1.3656	40.94	0.651	0.997	0.003
Ccnd1	4	0.00010774	2.3949e-07	5e-06	913	4	-1.3651	0.99989	1	1	19758	0	-1.3651	28.58	0.788	0.998	0.002
Rbmx2	4	0.0022533	0.00032355	0.003911	1700	3	-1.3644	0.61197	0.72778	1	12893	1	-1.3644	21.878	0.843	0.998	0.002
Ttc26	4	0.00014036	2.3949e-07	5e-06	973	4	-1.3632	0.99986	1	1	19702	0	-1.3632	29.612	0.783	0.998	0.002
Dhx29	4	5.0732e-05	2.3949e-07	5e-06	708	4	-1.363	0.99995	1	1	19947	0	-1.363	27.127	0.803	0.998	0.002
Tomm40	4	0.0016389	0.00019039	0.002391	1608	4	-1.3622	0.9974	0.99963	1	19125	0	-1.3622	32.712	0.748	0.998	0.002
Dgcr8	4	4.7574e-05	2.3949e-07	5e-06	694	4	-1.36	0.99995	1	1	19960	0	-1.36	36.562	0.701	0.998	0.002
Telo2	4	3.2269e-05	2.3949e-07	5e-06	599	4	-1.3598	0.99997	1	1	20053	0	-1.3598	35.551	0.715	0.998	0.002
Cul3	4	0.00011947	2.3949e-07	5e-06	933	4	-1.358	0.99988	1	1	19738	0	-1.358	29.911	0.781	0.998	0.002
Tiprl	4	0.00087171	4.4306e-05	0.000639	1416	4	-1.3563	0.99699	0.99949	1	19093	0	-1.3563	16.378	0.881	0.998	0.002
Zfml	4	0.00022077	7.1847e-07	1.3e-05	1080	4	-1.3561	0.99978	1	1	19609	0	-1.3561	28.401	0.791	0.998	0.002
Cox10	4	4.7373e-05	2.3949e-07	5e-06	693	4	-1.3556	0.99995	1	1	19961	0	-1.3556	28.497	0.79	0.998	0.002
Nup107	4	3.3161e-05	2.3949e-07	5e-06	603	4	-1.3555	0.99997	1	1	20049	0	-1.3555	37.84	0.688	0.998	0.002
Cc2d2a	4	0.0013125	0.00016213	0.00211	1537	4	-1.3538	0.99837	0.99981	1	19216	0	-1.3538	28.803	0.788	0.998	0.002
Osgep	4	0.0023111	0.00037193	0.004356	1708	4	-1.3535	0.99769	0.99963	1	19150	0	-1.3535	28.857	0.788	0.998	0.002
Nol11	4	0.0019615	0.00026799	0.003315	1662	3	-1.3532	0.98623	0.99677	1	18668	0	-1.3532	20.827	0.855	0.998	0.002
Mrps18c	4	0.00079932	2.5625e-05	0.000381	1388	4	-1.3517	0.9992	0.99997	1	19369	0	-1.3517	18.057	0.87	0.998	0.002
Prkar1a	4	0.0020384	0.00032307	0.003911	1672	4	-1.3514	0.99796	0.99968	1	19175	0	-1.3514	33.677	0.741	0.998	0.002
Nfu1	4	2.0791e-05	2.3949e-07	5e-06	496	4	-1.3502	0.99998	1	1	20154	0	-1.3502	31.859	0.756	0.998	0.002
Lsm5	4	5.4234e-05	2.3949e-07	5e-06	724	4	-1.3482	0.99995	1	1	19928	0	-1.3482	40.656	0.654	0.997	0.003
Gemin4	4	0.00076337	1.892e-05	0.000283	1379	4	-1.3477	0.99924	0.99998	1	19375	0	-1.3477	41.778	0.646	0.997	0.003
Bbs9	4	0.0012953	0.00016213	0.00211	1532	3	-1.3456	0.98505	0.99584	1	18625	0	-1.3456	20.465	0.86	0.998	0.002
Cdipt	4	1.4615e-05	2.3949e-07	5e-06	406	4	-1.3456	0.99999	1	1	20242	0	-1.3456	30.474	0.771	0.998	0.002
Ddx52	4	0.00046674	6.4662e-06	0.000104	1253	3	-1.3451	0.17567	0.37222	1	6525	1	-1.3451	17.65	0.871	0.998	0.002
Snupn	4	2.6095e-05	2.3949e-07	5e-06	546	4	-1.3446	0.99997	1	1	20104	0	-1.3446	37.707	0.691	0.998	0.002
Actr2	4	0.0010556	9.2683e-05	0.001284	1473	3	-1.3445	0.9881	0.9973	1	18715	0	-1.3445	22.378	0.841	0.998	0.002
Pdha1	4	4.0362e-05	2.3949e-07	5e-06	650	4	-1.3441	0.99996	1	1	20004	0	-1.3441	24.934	0.821	0.998	0.002
Anapc4	4	0.001994	0.00032307	0.003911	1667	3	-1.3433	0.98859	0.99794	1	18733	0	-1.3433	29.968	0.781	0.998	0.002
Atp6v1e1	4	0.0042287	0.00060711	0.006598	1896	3	-1.3426	0.25792	0.4416	1	7921	1	-1.3426	14.663	0.895	0.998	0.002
Slc25a26	4	0.00010854	2.3949e-07	5e-06	915	4	-1.3412	0.99989	1	1	19756	0	-1.3412	27.05	0.803	0.998	0.002
Dr1	4	1.574e-05	2.3949e-07	5e-06	418	4	-1.3406	0.99998	1	1	20232	0	-1.3406	24.8	0.821	0.998	0.002
Med29	4	0.00086379	4.4306e-05	0.000639	1415	3	-1.34	0.6037	0.72778	1	12807	1	-1.34	13.761	0.905	0.998	0.002
Srrd	4	5.1035e-05	2.3949e-07	5e-06	710	4	-1.3396	0.99995	1	1	19945	0	-1.3396	20.756	0.855	0.998	0.002
Arl2	4	0.00024473	7.1847e-07	1.3e-05	1107	4	-1.3377	0.99976	1	1	19582	0	-1.3377	45.298	0.614	0.997	0.003
Pnkp	4	0.0019204	0.00026751	0.003315	1656	3	-1.3372	0.99298	0.99891	1	18889	0	-1.3372	28.249	0.793	0.998	0.002
Gm14632	4	8.7494e-05	2.3949e-07	5e-06	859	4	-1.3362	0.99991	1	1	19807	0	-1.3362	33.269	0.743	0.998	0.002
Mup16	4	0.0015601	0.00016261	0.00211	1588	3	-1.3329	0.98498	0.99584	1	18624	0	-1.3329	36.808	0.698	0.998	0.002
Bap1	4	0.00014898	2.3949e-07	5e-06	981	4	-1.3313	0.99985	1	1	19695	0	-1.3313	41.363	0.648	0.997	0.003
Ddx5	4	3.6653e-05	2.3949e-07	5e-06	627	4	-1.3287	0.99996	1	1	20028	0	-1.3287	9.419	0.927	0.998	0.002
Cenpa	4	1.6928e-05	2.3949e-07	5e-06	438	4	-1.3279	0.99998	1	1	20212	0	-1.3279	41.736	0.648	0.997	0.003
Cenpj	4	0.0010078	5.7238e-05	0.000808	1456	4	-1.3254	0.99544	0.99924	1	19004	0	-1.3254	28.86	0.786	0.998	0.002
Mrpl39	4	0.00026106	7.1847e-07	1.3e-05	1122	4	-1.3242	0.99974	1	1	19569	0	-1.3242	26.73	0.805	0.998	0.002
Mrpl37	4	0.00096023	4.4785e-05	0.000639	1441	4	-1.323	0.99883	0.99989	1	19293	0	-1.323	24.239	0.825	0.998	0.002
Tbl3	4	0.00018122	2.3949e-07	5e-06	1031	4	-1.3228	0.99982	1	1	19652	0	-1.3228	36.474	0.703	0.998	0.002
Kif4	4	0.0010896	9.2683e-05	0.001284	1480	4	-1.3226	0.99891	0.99991	1	19308	0	-1.3226	23.381	0.831	0.998	0.002
Mrpl18	4	0.00015687	2.3949e-07	5e-06	998	4	-1.3214	0.99984	1	1	19680	0	-1.3214	30.218	0.778	0.998	0.002
Coa7	4	0.0013431	0.00016213	0.00211	1546	3	-1.32	0.96868	0.98779	1	18253	0	-1.32	21.883	0.843	0.998	0.002
Hjurp	4	4.3695e-05	2.3949e-07	5e-06	668	4	-1.3198	0.99996	1	1	19984	0	-1.3198	48.608	0.578	1	0
Mcm6	4	0.0025797	0.00037672	0.004356	1752	4	-1.3191	0.99742	0.99963	1	19127	0	-1.3191	41.433	0.648	0.997	0.003
Cox6c	4	1.0127e-05	2.3949e-07	5e-06	341	4	-1.3188	0.99999	1	1	20303	0	-1.3188	36.866	0.698	0.998	0.002
Med26	4	3.8486e-05	2.3949e-07	5e-06	638	4	-1.3175	0.99996	1	1	20016	0	-1.3175	29.296	0.785	0.998	0.002
Cluap1	4	0.002219	0.00032355	0.003911	1695	3	-1.3147	0.35206	0.52632	1	9535	1	-1.3147	17.605	0.871	0.998	0.002
Gnl2	4	0.0011545	0.0001128	0.001537	1498	4	-1.3129	0.99547	0.99924	1	19008	0	-1.3129	22.553	0.836	0.998	0.002
Ppp1r15b	4	8.4974e-05	2.3949e-07	5e-06	851	4	-1.3121	0.99992	1	1	19811	0	-1.3121	27.073	0.803	0.998	0.002
Ddx41	4	0.001767	0.00019087	0.002391	1635	4	-1.3108	0.99823	0.99981	1	19198	0	-1.3108	60.697	0.452	1	0
Eif3j1	4	0.0037227	0.00053382	0.005869	1858	4	-1.3107	0.99546	0.99924	1	19007	0	-1.3107	37.163	0.698	0.998	0.002
Actr10	4	5.1339e-05	2.3949e-07	5e-06	712	4	-1.3103	0.99995	1	1	19943	0	-1.3103	41.997	0.646	0.997	0.003
Gclc	4	9.6708e-05	2.3949e-07	5e-06	884	4	-1.3101	0.9999	1	1	19781	0	-1.3101	26.416	0.81	0.998	0.002
Pdcd11	4	0.0011031	9.3162e-05	0.001284	1483	3	-1.3093	0.99285	0.99891	1	18881	0	-1.3093	24.867	0.821	0.998	0.002
Nom1	4	0.0065059	0.0010195	0.01027	2025	3	-1.3087	0.92362	0.94483	1	17373	0	-1.3087	24.118	0.826	0.998	0.002
Vps29	4	0.00010407	2.3949e-07	5e-06	904	4	-1.3076	0.9999	1	1	19767	0	-1.3076	27.206	0.803	0.998	0.002
Ints4	4	0.0027116	0.0003772	0.004356	1770	3	-1.307	0.99085	0.99848	1	18816	0	-1.307	21.275	0.848	0.998	0.002
Lsg1	4	3.255e-05	2.3949e-07	5e-06	600	4	-1.3066	0.99997	1	1	20052	0	-1.3066	34.691	0.73	0.998	0.002
Gins3	4	4.3076e-05	2.3949e-07	5e-06	664	4	-1.3049	0.99996	1	1	19988	0	-1.3049	30.032	0.78	0.998	0.002
Snap23	4	0.0013109	0.00016213	0.00211	1535	4	-1.3046	0.99869	0.99984	1	19268	0	-1.3046	45.956	0.606	1	0
Pam16	4	0.00016652	2.3949e-07	5e-06	1013	4	-1.304	0.99856	0.99984	1	19247	0	-1.304	25.402	0.816	0.998	0.002
Wbscr16	4	3.6914e-05	2.3949e-07	5e-06	629	4	-1.3025	0.99996	1	1	20026	0	-1.3025	27.72	0.8	0.998	0.002
Atp2b1	4	0.000215	7.1847e-07	1.3e-05	1071	4	-1.3021	0.99978	1	1	19618	0	-1.3021	26.534	0.808	0.998	0.002
Elp5	4	7.4182e-05	2.3949e-07	5e-06	812	4	-1.3018	0.99993	1	1	19851	0	-1.3018	27.156	0.803	0.998	0.002
Mcrs1	4	0.00081911	2.6104e-05	0.000384	1400	4	-1.301	0.99918	0.99997	1	19361	0	-1.301	38.942	0.678	0.998	0.002
Gss	4	4.7229e-05	2.3949e-07	5e-06	691	4	-1.3009	0.99995	1	1	19963	0	-1.3009	31.921	0.756	0.998	0.002
Kri1	4	0.002486	0.00037241	0.004356	1740	4	-1.3008	0.99623	0.99949	1	19048	0	-1.3008	26.191	0.813	0.998	0.002
Surf6	4	0.00067198	1.8441e-05	0.000278	1354	3	-1.2969	0.99395	0.99903	1	18927	0	-1.2969	23.638	0.831	0.998	0.002
Taf7	4	0.00057202	6.9452e-06	0.000108	1304	4	-1.2966	0.99879	0.99989	1	19289	0	-1.2966	30.923	0.766	0.998	0.002
Scgb2b17	4	0.00097724	5.6759e-05	0.000806	1448	3	-1.2959	0.89742	0.91048	1	16877	0	-1.2959	15.997	0.885	0.998	0.002
Ttc4	4	0.0011673	0.0001128	0.001537	1502	3	-1.2957	0.058004	0.14536	1	3178	1	-1.2957	11.598	0.917	0.998	0.002
Ppp1cb	4	0.00031203	1.6764e-06	2.9e-05	1155	4	-1.2945	0.99969	1	1	19539	0	-1.2945	32.948	0.745	0.998	0.002
Ndufb7	4	2.9019e-05	2.3949e-07	5e-06	568	4	-1.2897	0.99997	1	1	20083	0	-1.2897	34.071	0.736	0.998	0.002
Sco1	4	6.982e-05	2.3949e-07	5e-06	789	4	-1.2894	0.99993	1	1	19870	0	-1.2894	27.193	0.803	0.998	0.002
Taf1b	4	0.00080267	2.6104e-05	0.000384	1390	3	-1.2891	0.93157	0.95768	1	17515	0	-1.2891	20.694	0.856	0.998	0.002
Stag2	4	3.5714e-05	2.3949e-07	5e-06	622	4	-1.2884	0.99996	1	1	20032	0	-1.2884	30.125	0.778	0.998	0.002
Rcl1	4	0.0044759	0.00080972	0.008519	1912	3	-1.2877	0.99225	0.99848	1	18861	0	-1.2877	25.163	0.818	0.998	0.002
Asna1	4	0.0033519	0.00051275	0.005742	1836	4	-1.2875	0.99665	0.99949	1	19068	0	-1.2875	22.258	0.841	0.998	0.002
Ppa2	4	3.1374e-05	2.3949e-07	5e-06	589	4	-1.2875	0.99997	1	1	20063	0	-1.2875	28.936	0.786	0.998	0.002
Sod1	4	0.00077933	2.5625e-05	0.000381	1381	3	-1.287	0.96488	0.98697	1	18171	0	-1.287	24.676	0.823	0.998	0.002
Ubap1	4	0.00098984	5.6759e-05	0.000806	1452	4	-1.2853	0.99877	0.99989	1	19284	0	-1.2853	22.54	0.836	0.998	0.002
Dicer1	4	9.2322e-05	2.3949e-07	5e-06	874	4	-1.2852	0.99991	1	1	19793	0	-1.2852	30.993	0.765	0.998	0.002
Casc5	4	7.7533e-05	2.3949e-07	5e-06	824	4	-1.2842	0.99992	1	1	19836	0	-1.2842	24.703	0.823	0.998	0.002
Slc39a7	4	0.01276	0.0014228	0.01346	2175	3	-1.2835	0.9939	0.99903	1	18925	0	-1.2835	23.723	0.83	0.998	0.002
Gm1993	4	0.00095966	4.4785e-05	0.000639	1440	3	-1.2824	0.96977	0.98856	1	18287	0	-1.2824	17.535	0.871	0.998	0.002
Gm21119	4	0.0016245	0.00019039	0.002391	1606	3	-1.2788	0.48381	0.70088	1	11825	1	-1.2788	16.007	0.885	0.998	0.002
Sec62	4	0.0003295	1.6764e-06	2.9e-05	1173	4	-1.276	0.99967	1	1	19525	0	-1.276	30.987	0.765	0.998	0.002
Rad17	4	6.8145e-05	2.3949e-07	5e-06	781	4	-1.2741	0.99993	1	1	19877	0	-1.2741	23.992	0.828	0.998	0.002
Ell	4	0.00070002	1.8441e-05	0.000278	1365	3	-1.2731	0.085535	0.2068	1	4114	1	-1.2731	17.151	0.875	0.998	0.002
Ikbkap	4	0.00027723	1.6764e-06	2.9e-05	1132	4	-1.2728	0.99972	1	1	19559	0	-1.2728	18.436	0.87	0.998	0.002
Snrnp35	4	0.00024257	7.1847e-07	1.3e-05	1103	4	-1.2727	0.99976	1	1	19586	0	-1.2727	48.893	0.569	1	0
Chmp6	4	0.00032303	1.6764e-06	2.9e-05	1167	4	-1.2726	0.99968	1	1	19530	0	-1.2726	31.19	0.765	0.998	0.002
Ndufs3	4	0.00055244	6.9452e-06	0.000108	1293	4	-1.2725	0.99945	0.99999	1	19434	0	-1.2725	24.912	0.821	0.998	0.002
Tmem17	4	0.0019222	0.00026751	0.003315	1657	3	-1.2715	0.60783	0.72778	1	12855	1	-1.2715	10.243	0.925	0.998	0.002
Eif3e	4	0.00016229	2.3949e-07	5e-06	1007	4	-1.2709	0.99984	1	1	19672	0	-1.2709	34.62	0.73	0.998	0.002
Cep104	4	4.5534e-05	2.3949e-07	5e-06	677	4	-1.2707	0.99995	1	1	19975	0	-1.2707	38.601	0.679	0.998	0.002
Lsm11	4	0.00015708	2.3949e-07	5e-06	1000	4	-1.2699	0.99984	1	1	19678	0	-1.2699	23.253	0.833	0.998	0.002
Usp16	4	0.0021069	0.00032307	0.003911	1678	3	-1.2696	0.92429	0.94938	1	17384	0	-1.2696	19.695	0.863	0.998	0.002
Ttc23	4	0.00015525	2.3949e-07	5e-06	993	4	-1.2695	0.99984	1	1	19685	0	-1.2695	29.206	0.785	0.998	0.002
Nup62	4	0.0010514	9.2683e-05	0.001284	1471	4	-1.2693	0.99878	0.99989	1	19287	0	-1.2693	26.855	0.805	0.998	0.002
Sbno1	4	0.0053377	0.001019	0.01027	1974	4	-1.2687	0.99466	0.99903	1	18963	0	-1.2687	46.858	0.593	1	0
Hars	4	0.0016727	0.00019039	0.002391	1615	4	-1.2671	0.99734	0.99963	1	19117	0	-1.2671	43.735	0.631	0.997	0.003
Wdr4	4	8.7631e-05	2.3949e-07	5e-06	860	4	-1.2661	0.99991	1	1	19806	0	-1.2661	34.9	0.725	0.998	0.002
Dolk	4	5.2136e-05	2.3949e-07	5e-06	714	4	-1.2646	0.99995	1	1	19941	0	-1.2646	30.797	0.77	0.998	0.002
Dctn1	4	0.00082748	2.6104e-05	0.000384	1403	3	-1.2645	0.94828	0.97259	1	17826	0	-1.2645	26.603	0.806	0.998	0.002
Med27	4	4.9089e-05	2.3949e-07	5e-06	700	4	-1.2632	0.99995	1	1	19954	0	-1.2632	30.984	0.766	0.998	0.002
Slc31a1	4	0.0018423	0.00019087	0.002391	1645	4	-1.2627	0.99816	0.99981	1	19195	0	-1.2627	12.894	0.908	0.998	0.002
Zfx	4	6.4307e-05	2.3949e-07	5e-06	770	4	-1.2618	0.99994	1	1	19887	0	-1.2618	23.25	0.833	0.998	0.002
Donson	4	0.0013097	0.00016213	0.00211	1534	3	-1.26	0.92305	0.94242	1	17362	0	-1.26	29.127	0.786	0.998	0.002
Nsfl1c	4	0.00018766	7.1847e-07	1.3e-05	1042	4	-1.2599	0.99981	1	1	19642	0	-1.2599	14.213	0.9	0.998	0.002
Mrpl32	3	0.012116	0.0028339	0.025633	2162	3	-1.2575	0.98448	0.99651	1	18612	0	-1.2575	13.303	0.907	0.998	0.002
Aco2	4	8.7859e-05	2.3949e-07	5e-06	861	4	-1.2559	0.99991	1	1	19805	0	-1.2559	28.444	0.791	0.998	0.002
Ube2n	4	3.4026e-05	2.3949e-07	5e-06	609	4	-1.2513	0.99997	1	1	20044	0	-1.2513	26.886	0.805	0.998	0.002
Smn1	4	0.00037213	2.1554e-06	3.7e-05	1191	4	-1.2484	0.99963	1	1	19509	0	-1.2484	19.004	0.865	0.998	0.002
Uqcc2	4	0.0036361	0.00053382	0.005869	1854	3	-1.2482	0.98323	0.99471	1	18584	0	-1.2482	27.039	0.803	0.998	0.002
Uhrf1	4	0.0022346	0.00032355	0.003911	1698	3	-1.247	0.84504	0.87138	1	15876	0	-1.247	15.125	0.891	0.998	0.002
Fgfr2	4	0.0038124	0.0005343	0.005869	1866	4	-1.2465	0.99619	0.99949	1	19043	0	-1.2465	36.494	0.701	0.998	0.002
Isy1	4	0.00040367	3.5923e-06	6.1e-05	1210	4	-1.246	0.9996	1	1	19492	0	-1.246	49.713	0.563	1	0
Gemin7	4	0.00044405	6.4662e-06	0.000104	1238	4	-1.2459	0.99956	0.99999	1	19472	0	-1.2459	19.453	0.865	0.998	0.002
Dhx30	4	7.6171e-05	2.3949e-07	5e-06	818	4	-1.2458	0.99992	1	1	19844	0	-1.2458	30.131	0.778	0.998	0.002
Ptges3	4	0.0025187	0.00037672	0.004356	1745	3	-1.2451	0.98836	0.9973	1	18726	0	-1.2451	-11.573	0.968	0.993	0.007
Znrd1	4	0.0046548	0.00080972	0.008519	1923	3	-1.245	0.99436	0.99903	1	18945	0	-1.245	22.573	0.836	0.998	0.002
Eef1e1	4	0.00013144	2.3949e-07	5e-06	960	4	-1.244	0.99987	1	1	19714	0	-1.244	43.732	0.631	0.997	0.003
Pik3ca	4	7.4061e-05	2.3949e-07	5e-06	811	4	-1.2437	0.99993	1	1	19852	0	-1.2437	30.792	0.77	0.998	0.002
Chmp4b	4	0.00084085	4.4306e-05	0.000639	1408	4	-1.2429	0.998	0.99968	1	19180	0	-1.2429	35.023	0.723	0.998	0.002
Dppa5a	4	0.0095983	0.0011886	0.01165	2105	3	-1.2428	0.55564	0.72328	1	12377	1	-1.2428	18.897	0.866	0.998	0.002
Med14	4	0.0022602	0.00032355	0.003911	1703	4	-1.2417	0.99545	0.99924	1	19005	0	-1.2417	28.853	0.788	0.998	0.002
Txnrd1	4	0.0011571	0.0001128	0.001537	1500	4	-1.2409	0.99872	0.99987	1	19273	0	-1.2409	17.951	0.871	0.998	0.002
Mre11a	4	0.0013056	0.00016213	0.00211	1533	4	-1.2406	0.99826	0.99981	1	19200	0	-1.2406	18.367	0.87	0.998	0.002
Dgcr14	4	0.0024682	0.00037241	0.004356	1735	3	-1.2403	0.9858	0.99649	1	18652	0	-1.2403	30.458	0.773	0.998	0.002
Vmn1r183	4	0.0026875	0.00037672	0.004356	1765	3	-1.2403	0.25535	0.4416	1	7870	1	-1.2403	23.336	0.831	0.998	0.002
Speer4c	4	0.00021509	7.1847e-07	1.3e-05	1072	4	-1.2398	0.99978	1	1	19617	0	-1.2398	43.527	0.631	0.997	0.003
Mrpl40	4	0.0014571	0.00016261	0.00211	1566	4	-1.2397	0.99523	0.99924	1	18996	0	-1.2397	27.647	0.8	0.998	0.002
Ccnk	4	7.7658e-05	2.3949e-07	5e-06	826	4	-1.2391	0.99992	1	1	19834	0	-1.2391	47.617	0.589	1	0
Romo1	4	7.1213e-05	2.3949e-07	5e-06	796	4	-1.2385	0.99993	1	1	19865	0	-1.2385	-1.194	0.955	0.997	0.003
Cap1	4	0.0001086	2.3949e-07	5e-06	916	4	-1.2383	0.99989	1	1	19755	0	-1.2383	22.232	0.841	0.998	0.002
Nfyc	4	0.013022	0.0014228	0.01346	2179	3	-1.2377	0.46532	0.68733	1	11582	1	-1.2377	16.461	0.88	0.998	0.002
2810408M09Rik	4	0.0019071	0.00026751	0.003315	1652	3	-1.2373	0.98011	0.99286	1	18503	0	-1.2373	37.067	0.698	0.998	0.002
Ptar1	4	4.5785e-05	2.3949e-07	5e-06	679	4	-1.2361	0.99995	1	1	19973	0	-1.2361	24.341	0.825	0.998	0.002
Cwc25	4	0.00084822	4.4306e-05	0.000639	1411	4	-1.2324	0.99915	0.99996	1	19354	0	-1.2324	19.45	0.865	0.998	0.002
Ift140	4	0.00010521	2.3949e-07	5e-06	907	4	-1.2324	0.99989	1	1	19763	0	-1.2324	24.219	0.825	0.998	0.002
Rbm39	4	9.7002e-05	2.3949e-07	5e-06	885	4	-1.2314	0.9999	1	1	19780	0	-1.2314	22.614	0.836	0.998	0.002
Ncoa5	4	0.013728	0.0015746	0.014827	2193	3	-1.2311	0.93594	0.96148	1	17596	0	-1.2311	23.953	0.828	0.998	0.002
Upf2	4	0.0011043	9.3162e-05	0.001284	1484	3	-1.23	0.96898	0.98856	1	18260	0	-1.23	14.979	0.893	0.998	0.002
Ilf2	4	0.00014278	2.3949e-07	5e-06	976	4	-1.2292	0.99986	1	1	19698	0	-1.2292	28.065	0.795	0.998	0.002
Atp5e	4	0.0024464	0.00037241	0.004356	1732	3	-1.229	0.58916	0.72778	1	12672	1	-1.229	16.366	0.881	0.998	0.002
Uqcrb	4	0.00017379	2.3949e-07	5e-06	1019	4	-1.2286	0.99983	1	1	19663	0	-1.2286	33.582	0.741	0.998	0.002
Mipep	4	0.00023504	7.1847e-07	1.3e-05	1092	4	-1.2284	0.99976	1	1	19596	0	-1.2284	24.52	0.825	0.998	0.002
Bbs5	4	0.0018244	0.00019087	0.002391	1642	3	-1.2279	0.98556	0.99648	1	18643	0	-1.2279	29.422	0.783	0.998	0.002
Det1	4	0.0011231	9.3162e-05	0.001284	1491	4	-1.2277	0.99888	0.99991	1	19300	0	-1.2277	23.734	0.83	0.998	0.002
Actr8	4	4.545e-05	2.3949e-07	5e-06	676	4	-1.2274	0.99995	1	1	19976	0	-1.2274	25.46	0.816	0.998	0.002
Hist1h3d	4	0.0089493	0.0011881	0.01165	2091	2	-1.2249	0.22937	0.40103	1	7419	2	-1.2249	40.9	0.651	0.997	0.003
Fam103a1	4	0.004814	0.00081019	0.008519	1932	3	-1.2242	0.99318	0.99891	1	18896	0	-1.2242	24.82	0.821	0.998	0.002
Bbs1	4	6.1921e-05	2.3949e-07	5e-06	757	4	-1.2229	0.99994	1	1	19896	0	-1.2229	22.189	0.841	0.998	0.002
Vmn1r200	4	0.0082667	0.0011105	0.011079	2070	3	-1.2229	0.45218	0.6743	1	11336	1	-1.2229	21.053	0.85	0.998	0.002
Tpi1	4	0.0014817	0.00016261	0.00211	1572	3	-1.2213	0.99233	0.99864	1	18864	0	-1.2213	32.655	0.75	0.998	0.002
Orc2	4	0.0012265	0.00011328	0.001537	1517	3	-1.221	0.99309	0.99891	1	18892	0	-1.221	12.476	0.912	0.998	0.002
Ptp4a1	4	0.0015332	0.00016261	0.00211	1581	3	-1.2197	0.27861	0.46063	1	8285	1	-1.2197	4.932	0.942	0.996	0.004
Mettl14	4	4.5981e-05	2.3949e-07	5e-06	682	4	-1.2194	0.99995	1	1	19971	0	-1.2194	31.326	0.761	0.998	0.002
Cbx3	4	0.00087579	4.4306e-05	0.000639	1418	4	-1.2181	0.99912	0.99996	1	19351	0	-1.2181	32.516	0.75	0.998	0.002
Sin3b	4	0.00011673	2.3949e-07	5e-06	928	4	-1.2168	0.99988	1	1	19743	0	-1.2168	23.307	0.831	0.998	0.002
Gtf3c5	4	0.0026272	0.00037672	0.004356	1759	4	-1.2158	0.99737	0.99963	1	19121	0	-1.2158	27.476	0.803	0.998	0.002
1700001F09Rik	4	0.010533	0.001293	0.01259	2122	3	-1.2145	0.60835	0.72778	1	12859	1	-1.2145	32.392	0.751	0.998	0.002
Sox5	4	5.5323e-05	2.3949e-07	5e-06	731	4	-1.2145	0.99994	1	1	19921	0	-1.2145	22.746	0.836	0.998	0.002
Cdan1	4	0.0039252	0.0005343	0.005869	1874	3	-1.2142	0.029118	0.074404	1	2094	1	-1.2142	19.165	0.865	0.998	0.002
Ndufb10	4	0.0037214	0.00053382	0.005869	1857	4	-1.2133	0.99546	0.99924	1	19006	0	-1.2133	23.501	0.831	0.998	0.002
Nop56	4	0.00016484	2.3949e-07	5e-06	1009	4	-1.2133	0.99984	1	1	19669	0	-1.2133	39.453	0.669	0.998	0.002
Ash2l	4	0.00024463	7.1847e-07	1.3e-05	1106	4	-1.2118	0.99976	1	1	19583	0	-1.2118	32.264	0.753	0.998	0.002
Ankrd49	4	0.00020269	7.1847e-07	1.3e-05	1058	4	-1.2107	0.9998	1	1	19630	0	-1.2107	21.522	0.845	0.998	0.002
Mtrf1l	4	0.0016792	0.00019039	0.002391	1617	4	-1.2107	0.99613	0.99949	1	19042	0	-1.2107	21.407	0.846	0.998	0.002
Lztfl1	4	0.0003284	1.6764e-06	2.9e-05	1171	4	-1.2104	0.99967	1	1	19527	0	-1.2104	18.608	0.868	0.998	0.002
Nsmce1	4	0.00040769	3.5923e-06	6.1e-05	1216	4	-1.2094	0.99959	1	1	19487	0	-1.2094	14.396	0.898	0.998	0.002
Letm1	4	3.644e-05	2.3949e-07	5e-06	626	4	-1.2083	0.99996	1	1	20029	0	-1.2083	30.8	0.768	0.998	0.002
Sod2	4	1.6955e-05	2.3949e-07	5e-06	440	4	-1.2037	0.99998	1	1	20210	0	-1.2037	27.989	0.796	0.998	0.002
Taf12	4	0.0012906	0.00013483	0.001816	1531	4	-1.2032	0.99871	0.99987	1	19270	0	-1.2032	30.685	0.77	0.998	0.002
Fam179b	4	7.4302e-05	2.3949e-07	5e-06	813	4	-1.2026	0.99993	1	1	19850	0	-1.2026	22.5	0.838	0.998	0.002
1110008L16Rik	4	7.2825e-05	2.3949e-07	5e-06	806	4	-1.202	0.99993	1	1	19857	0	-1.202	35.521	0.715	0.998	0.002
Gm5622	4	0.0027889	0.0003772	0.004356	1780	3	-1.2011	0.99204	0.99848	1	18850	0	-1.2011	41.771	0.646	0.997	0.003
Nae1	4	0.0013795	0.00016213	0.00211	1553	4	-1.2003	0.99862	0.99984	1	19256	0	-1.2003	16.025	0.885	0.998	0.002
Polr2m	4	0.00018106	2.3949e-07	5e-06	1030	4	-1.2002	0.99982	1	1	19653	0	-1.2002	25.772	0.815	0.998	0.002
Psmd12	4	0.0017777	0.00019087	0.002391	1638	3	-1.2	0.98149	0.99337	1	18535	0	-1.2	18.051	0.871	0.998	0.002
Vprbp	4	4.4868e-05	2.3949e-07	5e-06	675	4	-1.1998	0.99996	1	1	19977	0	-1.1998	27.905	0.798	0.998	0.002
Rgp1	4	2.5458e-05	2.3949e-07	5e-06	543	4	-1.1996	0.99997	1	1	20106	0	-1.1996	23.87	0.83	0.998	0.002
Ift52	4	0.00029503	1.6764e-06	2.9e-05	1143	4	-1.1995	0.9997	1	1	19551	0	-1.1995	38.237	0.683	0.998	0.002
Smg1	4	0.00017616	2.3949e-07	5e-06	1022	4	-1.1991	0.99982	1	1	19661	0	-1.1991	50.875	0.549	1	0
Mtpap	4	0.00014885	2.3949e-07	5e-06	980	4	-1.1988	0.99985	1	1	19696	0	-1.1988	30.622	0.771	0.998	0.002
Tada1	4	0.00051612	6.4662e-06	0.000104	1279	3	-1.1982	0.98971	0.99813	1	18778	0	-1.1982	19.349	0.865	0.998	0.002
Eapp	4	0.00015956	2.3949e-07	5e-06	1006	4	-1.198	0.99984	1	1	19673	0	-1.198	32.385	0.751	0.998	0.002
Pkmyt1	4	1.2057e-05	2.3949e-07	5e-06	375	4	-1.197	0.99999	1	1	20271	0	-1.197	21.419	0.846	0.998	0.002
Pdap1	4	0.00040482	3.5923e-06	6.1e-05	1211	4	-1.1945	0.9996	1	1	19491	0	-1.1945	17.104	0.876	0.998	0.002
Srpr	4	0.00015048	2.3949e-07	5e-06	984	4	-1.1929	0.99985	1	1	19692	0	-1.1929	24.123	0.826	0.998	0.002
Ddx19a	4	0.021616	0.0045898	0.04024	2345	3	-1.1924	0.97917	0.99286	1	18482	0	-1.1924	32.488	0.75	0.998	0.002
Pik3r4	4	0.00055262	6.9452e-06	0.000108	1294	4	-1.1915	0.99945	0.99999	1	19433	0	-1.1915	32.115	0.756	0.998	0.002
Ndufa11	4	0.0015952	0.00019039	0.002391	1595	4	-1.1877	0.99723	0.99963	1	19108	0	-1.1877	19.919	0.861	0.998	0.002
Adss	4	0.0073663	0.0010195	0.01027	2046	3	-1.1854	0.99337	0.99891	1	18899	0	-1.1854	40.128	0.659	0.997	0.003
Kti12	4	8.0953e-05	2.3949e-07	5e-06	839	4	-1.1849	0.99992	1	1	19822	0	-1.1849	29.776	0.781	0.998	0.002
Atr	4	6.1606e-05	2.3949e-07	5e-06	755	4	-1.1846	0.99994	1	1	19898	0	-1.1846	32.19	0.755	0.998	0.002
Dld	4	0.0040118	0.00060663	0.006598	1882	3	-1.1844	0.35083	0.52632	1	9512	1	-1.1844	7.429	0.933	0.998	0.002
Gm10147	4	0.0010782	9.2683e-05	0.001284	1477	4	-1.1834	0.99892	0.99991	1	19311	0	-1.1834	14.328	0.9	0.998	0.002
Ttc8	4	0.00046503	6.4662e-06	0.000104	1252	4	-1.1825	0.99953	0.99999	1	19463	0	-1.1825	22.899	0.836	0.998	0.002
Dolpp1	4	0.00041789	4.0713e-06	6.8e-05	1222	4	-1.1818	0.99958	1	1	19484	0	-1.1818	26.159	0.813	0.998	0.002
Mis12	4	0.002344	0.00037193	0.004356	1713	3	-1.1814	0.98142	0.99337	1	18534	0	-1.1814	19.374	0.865	0.998	0.002
Ppih	4	0.0027652	0.0003772	0.004356	1775	3	-1.1814	0.9807	0.99286	1	18519	0	-1.1814	38.471	0.679	0.998	0.002
Psmd4	4	9.9633e-05	2.3949e-07	5e-06	893	4	-1.1806	0.9999	1	1	19774	0	-1.1806	24.601	0.825	0.998	0.002
Ndufaf7	4	4.7718e-05	2.3949e-07	5e-06	695	4	-1.1799	0.99995	1	1	19959	0	-1.1799	24.726	0.823	0.998	0.002
Mrpl16	4	0.0028218	0.0003772	0.004356	1784	3	-1.1798	0.9863	0.99677	1	18671	0	-1.1798	22.09	0.841	0.998	0.002
Bbs4	4	1.9168e-05	2.3949e-07	5e-06	479	4	-1.177	0.99998	1	1	20171	0	-1.177	26.404	0.81	0.998	0.002
Polr2k	4	8.9605e-05	2.3949e-07	5e-06	867	4	-1.177	0.99991	1	1	19800	0	-1.177	32.55	0.75	0.998	0.002
Thoc5	4	0.00013531	2.3949e-07	5e-06	967	4	-1.1767	0.99986	1	1	19708	0	-1.1767	32.454	0.751	0.998	0.002
Mrps5	4	0.0015081	0.00016261	0.00211	1577	3	-1.1754	0.93638	0.96148	1	17599	0	-1.1754	12.149	0.913	0.998	0.002
Nop2	4	0.011608	0.0014223	0.01346	2156	3	-1.1751	0.76982	0.79079	1	14665	1	-1.1751	19.542	0.865	0.998	0.002
Mvd	4	3.7658e-05	2.3949e-07	5e-06	633	4	-1.1749	0.99996	1	1	20022	0	-1.1749	46.8	0.593	1	0
Vps36	4	0.00011747	2.3949e-07	5e-06	929	4	-1.1747	0.99988	1	1	19742	0	-1.1747	26.421	0.81	0.998	0.002
Cox14	4	0.004704	0.00080972	0.008519	1927	2	-1.1733	0.92822	0.95768	1	17458	0	-1.1733	29.152	0.785	0.998	0.002
Tube1	4	0.001276	0.00013483	0.001816	1527	4	-1.1719	0.99872	0.99987	1	19275	0	-1.1719	29.265	0.785	0.998	0.002
Mtpn	4	6.9169e-05	2.3949e-07	5e-06	786	4	-1.1712	0.99993	1	1	19873	0	-1.1712	21.267	0.848	0.998	0.002
Mis18a	4	0.010214	0.0012925	0.01259	2115	2	-1.1696	0.90513	0.91704	1	17022	0	-1.1696	16.309	0.883	0.998	0.002
Dnajc8	4	0.00026858	7.1847e-07	1.3e-05	1128	4	-1.1674	0.99973	1	1	19563	0	-1.1674	26.231	0.811	0.998	0.002
B3gat3	4	0.00097026	4.4785e-05	0.000639	1445	4	-1.1667	0.99903	0.99996	1	19334	0	-1.1667	9.444	0.927	0.998	0.002
Vps13d	4	0.00079004	2.5625e-05	0.000381	1385	4	-1.1658	0.99921	0.99997	1	19371	0	-1.1658	16.785	0.876	0.998	0.002
Cenpc1	4	0.00060011	6.9452e-06	0.000108	1321	4	-1.1645	0.9994	0.99999	1	19417	0	-1.1645	22.507	0.838	0.998	0.002
Atp6v0b	4	0.00018043	2.3949e-07	5e-06	1029	4	-1.1644	0.99982	1	1	19654	0	-1.1644	32.794	0.746	0.998	0.002
Cactin	4	0.00029628	1.6764e-06	2.9e-05	1144	4	-1.1643	0.9997	1	1	19550	0	-1.1643	24.446	0.825	0.998	0.002
Smg7	4	0.001683	0.00019039	0.002391	1618	3	-1.1623	0.90847	0.92028	1	17082	0	-1.1623	15.659	0.886	0.998	0.002
4930427A07Rik	4	0.001318	0.00016213	0.00211	1538	3	-1.1618	0.97491	0.99059	1	18394	0	-1.1618	12.177	0.913	0.998	0.002
Cpox	4	0.0015787	0.00019039	0.002391	1593	4	-1.1618	0.99842	0.99981	1	19227	0	-1.1618	23.829	0.83	0.998	0.002
Mrps17	4	0.00019669	7.1847e-07	1.3e-05	1052	4	-1.1608	0.9998	1	1	19634	0	-1.1608	15.976	0.885	0.998	0.002
Eftud1	4	2.8486e-05	2.3949e-07	5e-06	562	4	-1.1603	0.99997	1	1	20089	0	-1.1603	27.36	0.803	0.998	0.002
Mzt1	4	0.00095133	4.4785e-05	0.000639	1437	4	-1.1603	0.99905	0.99996	1	19339	0	-1.1603	36.198	0.71	0.998	0.002
Dnajc2	4	0.0016857	0.00019039	0.002391	1620	4	-1.1587	0.99496	0.99924	1	18977	0	-1.1587	16.187	0.885	0.998	0.002
Dis3	4	0.0011559	0.0001128	0.001537	1499	4	-1.1562	0.99884	0.99989	1	19294	0	-1.1562	21.421	0.846	0.998	0.002
Mms22l	4	5.7749e-05	2.3949e-07	5e-06	743	4	-1.1553	0.99994	1	1	19909	0	-1.1553	27.885	0.798	0.998	0.002
Utp18	4	9.51e-05	2.3949e-07	5e-06	878	4	-1.1553	0.9999	1	1	19788	0	-1.1553	32.844	0.745	0.998	0.002
Ttf1	4	0.00022041	7.1847e-07	1.3e-05	1079	4	-1.1549	0.99978	1	1	19610	0	-1.1549	36.313	0.706	0.998	0.002
Fcf1	4	0.0045628	0.00080972	0.008519	1918	3	-1.1547	0.96321	0.98697	1	18131	0	-1.1547	23.68	0.83	0.998	0.002
Ndufb5	4	0.00035623	2.1554e-06	3.7e-05	1186	4	-1.1536	0.99964	1	1	19513	0	-1.1536	35.408	0.716	0.998	0.002
Mbtps1	4	0.00022242	7.1847e-07	1.3e-05	1081	4	-1.1529	0.99978	1	1	19608	0	-1.1529	22.772	0.836	0.998	0.002
C1qbp	4	7.8829e-05	2.3949e-07	5e-06	833	4	-1.1524	0.99992	1	1	19828	0	-1.1524	14.053	0.905	0.998	0.002
Wdr36	4	0.0046432	0.00080972	0.008519	1922	3	-1.151	0.95279	0.97528	1	17924	0	-1.151	26.58	0.808	0.998	0.002
Mfsd7b	4	0.00038704	2.1554e-06	3.7e-05	1204	4	-1.1504	0.99961	1	1	19497	0	-1.1504	23.931	0.83	0.998	0.002
Mtg2	4	5.2756e-05	2.3949e-07	5e-06	715	4	-1.149	0.99995	1	1	19939	0	-1.149	26.518	0.81	0.998	0.002
Gnpnat1	4	0.0014527	0.00016261	0.00211	1565	3	-1.1479	0.84549	0.87138	1	15887	0	-1.1479	5.69	0.938	0.998	0.002
Cwc15	4	0.0015716	0.00019039	0.002391	1591	4	-1.1442	0.99843	0.99981	1	19229	0	-1.1442	22.836	0.836	0.998	0.002
Mrpl20	4	0.0057723	0.001019	0.01027	1994	3	-1.1433	0.96044	0.98522	1	18057	0	-1.1433	21.252	0.848	0.998	0.002
Hyls1	4	7.235e-05	2.3949e-07	5e-06	804	4	-1.1419	0.99993	1	1	19859	0	-1.1419	8.803	0.927	0.998	0.002
Mrpl11	4	4.9682e-05	2.3949e-07	5e-06	702	4	-1.1374	0.99995	1	1	19952	0	-1.1374	26.015	0.815	0.998	0.002
Cdc26	4	0.0042926	0.00060711	0.006598	1901	3	-1.1365	0.99353	0.99903	1	18910	0	-1.1365	6.035	0.938	0.998	0.002
Wtap	4	0.00032194	1.6764e-06	2.9e-05	1166	4	-1.1363	0.99968	1	1	19531	0	-1.1363	20.305	0.86	0.998	0.002
Cd2bp2	4	0.00018414	7.1847e-07	1.3e-05	1038	4	-1.1346	0.99982	1	1	19646	0	-1.1346	26.284	0.811	0.998	0.002
Nrde2	4	0.00027636	1.6764e-06	2.9e-05	1131	4	-1.1343	0.99972	1	1	19560	0	-1.1343	27.146	0.803	0.998	0.002
Sass6	4	0.0004869	6.4662e-06	0.000104	1270	4	-1.1341	0.99951	0.99999	1	19450	0	-1.1341	22.157	0.841	0.998	0.002
Acad9	4	0.00022805	7.1847e-07	1.3e-05	1086	4	-1.134	0.99977	1	1	19603	0	-1.134	14.59	0.895	0.998	0.002
Pgk1	4	0.00052418	6.9452e-06	0.000108	1282	4	-1.132	0.99948	0.99999	1	19443	0	-1.132	27.872	0.8	0.998	0.002
Prpf40a	4	2.8506e-05	2.3949e-07	5e-06	563	4	-1.132	0.99997	1	1	20088	0	-1.132	27.617	0.8	0.998	0.002
Ddx42	4	0.00042261	4.0713e-06	6.8e-05	1227	4	-1.1315	0.99958	1	1	19481	0	-1.1315	19.054	0.865	0.998	0.002
N6amt1	4	0.0018202	0.00019087	0.002391	1640	4	-1.1314	0.99521	0.99924	1	18995	0	-1.1314	16.599	0.878	0.998	0.002
Ogdh	4	0.001353	0.00016213	0.00211	1549	3	-1.1308	0.22515	0.40103	1	7354	1	-1.1308	17.313	0.873	0.998	0.002
Mrpl10	4	0.0016048	0.00019039	0.002391	1598	4	-1.1267	0.9984	0.99981	1	19223	0	-1.1267	18.507	0.868	0.998	0.002
Sec61g	4	0.00080821	2.6104e-05	0.000384	1393	4	-1.126	0.99919	0.99997	1	19365	0	-1.126	32.678	0.75	0.998	0.002
Ndufa8	4	4.3938e-05	2.3949e-07	5e-06	670	4	-1.1253	0.99996	1	1	19982	0	-1.1253	29.657	0.781	0.998	0.002
C330007P06Rik	4	4.6432e-05	2.3949e-07	5e-06	687	4	-1.125	0.99995	1	1	19967	0	-1.125	23.611	0.831	0.998	0.002
Hectd1	4	0.0024432	0.00037241	0.004356	1731	3	-1.1229	0.92694	0.95367	1	17435	0	-1.1229	13.134	0.907	0.998	0.002
Uri1	4	0.0030375	0.00051227	0.005742	1806	3	-1.1219	0.43292	0.63697	1	10994	1	-1.1219	13.164	0.907	0.998	0.002
Vps53	4	0.00048197	6.4662e-06	0.000104	1262	4	-1.1219	0.99952	0.99999	1	19456	0	-1.1219	18.769	0.868	0.998	0.002
Ahi1	4	0.00066506	1.8441e-05	0.000278	1352	4	-1.1216	0.99933	0.99998	1	19393	0	-1.1216	14.163	0.902	0.998	0.002
Iqce	4	0.0010859	9.2683e-05	0.001284	1479	4	-1.1211	0.99491	0.99924	1	18974	0	-1.1211	31.761	0.756	0.998	0.002
Use1	4	0.00021941	7.1847e-07	1.3e-05	1078	4	-1.1195	0.99978	1	1	19611	0	-1.1195	11.907	0.915	0.998	0.002
Chchd4	4	0.0028093	0.0003772	0.004356	1782	3	-1.118	0.99154	0.99848	1	18837	0	-1.118	25.84	0.815	0.998	0.002
Ttc14	4	8.5331e-05	2.3949e-07	5e-06	853	4	-1.1145	0.99991	1	1	19809	0	-1.1145	24.955	0.821	0.998	0.002
Ncaph2	4	0.0064029	0.001019	0.01027	2017	3	-1.1135	0.88783	0.90709	1	16705	0	-1.1135	18.86	0.866	0.998	0.002
Ppie	4	0.0025918	0.00037672	0.004356	1755	4	-1.1133	0.99741	0.99963	1	19126	0	-1.1133	22.806	0.836	0.998	0.002
Zfp407	4	4.7344e-05	2.3949e-07	5e-06	692	4	-1.1127	0.99995	1	1	19962	0	-1.1127	19.084	0.865	0.998	0.002
Smc1a	4	0.0024081	0.00037241	0.004356	1724	3	-1.1124	0.96329	0.98697	1	18135	0	-1.1124	16.282	0.885	0.998	0.002
Atic	4	0.019426	0.0032108	0.028786	2300	3	-1.1111	0.99354	0.99903	1	18911	0	-1.1111	10.727	0.922	0.998	0.002
Bud13	4	4.4374e-05	2.3949e-07	5e-06	672	4	-1.1102	0.99996	1	1	19980	0	-1.1102	22.749	0.836	0.998	0.002
Ptbp1	4	0.00013455	2.3949e-07	5e-06	965	4	-1.1087	0.99987	1	1	19710	0	-1.1087	20.666	0.856	0.998	0.002
Cep85	4	6.5324e-05	2.3949e-07	5e-06	774	4	-1.1074	0.99993	1	1	19883	0	-1.1074	19.267	0.865	0.998	0.002
Ints3	4	0.00024004	7.1847e-07	1.3e-05	1099	4	-1.105	0.99976	1	1	19590	0	-1.105	37.411	0.696	0.998	0.002
Capzb	4	0.0032141	0.00051227	0.005742	1821	3	-1.1049	0.69742	0.76368	1	13751	1	-1.1049	16.024	0.885	0.998	0.002
Arl6	4	0.00065697	1.8441e-05	0.000278	1349	4	-1.1044	0.99934	0.99998	1	19396	0	-1.1044	17.9	0.871	0.998	0.002
Atad3a	4	0.0017356	0.00019087	0.002391	1630	4	-1.1043	0.99826	0.99981	1	19202	0	-1.1043	16.839	0.876	0.998	0.002
Wdr35	4	0.00013101	2.3949e-07	5e-06	958	4	-1.1022	0.99987	1	1	19716	0	-1.1022	22.295	0.841	0.998	0.002
Tctn1	4	4.8619e-05	2.3949e-07	5e-06	698	4	-1.1019	0.99995	1	1	19956	0	-1.1019	25.063	0.821	0.998	0.002
Fam32a	4	0.006372	0.001019	0.01027	2016	3	-1.1018	0.89803	0.91048	1	16891	0	-1.1018	9.612	0.927	0.998	0.002
Tprkb	4	0.00053048	6.9452e-06	0.000108	1285	4	-1.0996	0.99947	0.99999	1	19439	0	-1.0996	29.644	0.783	0.998	0.002
Tipin	4	0.00057096	6.9452e-06	0.000108	1303	4	-1.0991	0.99943	0.99999	1	19429	0	-1.0991	39.835	0.668	0.998	0.002
Ints2	4	0.0026854	0.00037672	0.004356	1764	4	-1.0978	0.99731	0.99963	1	19115	0	-1.0978	23.722	0.83	0.998	0.002
Med17	4	0.0018895	0.00023302	0.002909	1648	3	-1.0958	0.80384	0.82654	1	15179	1	-1.0958	7.673	0.93	0.998	0.002
Ythdc1	4	3.5645e-05	2.3949e-07	5e-06	621	4	-1.0932	0.99996	1	1	20033	0	-1.0932	38.812	0.679	0.998	0.002
Ift81	4	0.0024798	0.00037241	0.004356	1739	4	-1.0931	0.99752	0.99963	1	19134	0	-1.0931	25.837	0.815	0.998	0.002
Top1	4	0.0040636	0.00060663	0.006598	1887	3	-1.0916	0.88917	0.90709	1	16726	0	-1.0916	14.083	0.905	0.998	0.002
Polg2	4	0.0021117	0.00032307	0.003911	1680	4	-1.0913	0.99789	0.99968	1	19171	0	-1.0913	3.076	0.945	0.996	0.004
Gm14496	4	0.00042054	4.0713e-06	6.8e-05	1223	4	-1.0911	0.99958	1	1	19483	0	-1.0911	8.896	0.927	0.998	0.002
Tada2b	4	0.0013872	0.00016213	0.00211	1556	4	-1.0904	0.99855	0.99984	1	19246	0	-1.0904	21.115	0.848	0.998	0.002
Mup8	4	0.0051357	0.00081019	0.008519	1964	2	-1.0891	0.018699	0.062047	1	1705	1	-1.0891	27.473	0.803	0.998	0.002
4930503E14Rik	4	0.010056	0.0012925	0.01259	2113	3	-1.0879	0.42366	0.62877	1	10809	1	-1.0879	12.284	0.912	0.998	0.002
Acly	4	8.4088e-05	2.3949e-07	5e-06	848	4	-1.0875	0.99992	1	1	19813	0	-1.0875	13.86	0.905	0.998	0.002
Tbcd	4	0.00012348	2.3949e-07	5e-06	942	4	-1.0868	0.99988	1	1	19729	0	-1.0868	23.932	0.83	0.998	0.002
Rpf1	4	0.0021097	0.00032307	0.003911	1679	4	-1.0858	0.9966	0.99949	1	19065	0	-1.0858	28.706	0.788	0.998	0.002
Rex2	4	0.0013399	0.00016213	0.00211	1545	4	-1.0803	0.99866	0.99984	1	19263	0	-1.0803	17.617	0.871	0.998	0.002
Srrt	4	0.0021448	0.00032355	0.003911	1686	3	-1.0802	0.92499	0.95367	1	17397	0	-1.0802	14.478	0.898	0.998	0.002
Opa1	4	0.00030385	1.6764e-06	2.9e-05	1150	4	-1.0793	0.9997	1	1	19544	0	-1.0793	14.362	0.898	0.998	0.002
Ube4b	4	0.0025409	0.00037672	0.004356	1747	4	-1.0793	0.99526	0.99924	1	18997	0	-1.0793	10.554	0.923	0.998	0.002
Ecsit	4	0.00030073	1.6764e-06	2.9e-05	1148	4	-1.077	0.9997	1	1	19547	0	-1.077	15.432	0.89	0.998	0.002
Pdcl	4	0.00015878	2.3949e-07	5e-06	1003	4	-1.0769	0.99984	1	1	19676	0	-1.0769	24.118	0.826	0.998	0.002
Mrpl12	4	0.00052803	6.9452e-06	0.000108	1284	4	-1.0759	0.99947	0.99999	1	19440	0	-1.0759	38.887	0.679	0.998	0.002
Xrn2	4	0.0014228	0.00016213	0.00211	1560	4	-1.0757	0.99858	0.99984	1	19249	0	-1.0757	21.859	0.843	0.998	0.002
Kif20a	4	0.0002158	7.1847e-07	1.3e-05	1074	4	-1.0755	0.99978	1	1	19615	0	-1.0755	20.861	0.851	0.998	0.002
Hscb	4	6.2946e-05	2.3949e-07	5e-06	762	4	-1.0754	0.99994	1	1	19893	0	-1.0754	59.449	0.467	1	0
Ppil1	4	0.0052765	0.0009127	0.009557	1971	3	-1.0746	0.9943	0.99903	1	18941	0	-1.0746	27.269	0.803	0.998	0.002
Impdh2	4	0.00080508	2.6104e-05	0.000384	1391	4	-1.0745	0.99919	0.99997	1	19367	0	-1.0745	28.102	0.795	0.998	0.002
Mks1	4	0.0022572	0.00032355	0.003911	1702	3	-1.0744	0.9914	0.99848	1	18833	0	-1.0744	17.932	0.871	0.998	0.002
Nuf2	4	0.0085507	0.0011881	0.01165	2081	3	-1.0734	0.51619	0.71429	1	12065	1	-1.0734	31.754	0.758	0.998	0.002
Rpp30	4	0.001948	0.00026799	0.003315	1661	3	-1.0696	0.90922	0.92627	1	17094	0	-1.0696	21.416	0.846	0.998	0.002
Ndufs7	4	0.00010469	2.3949e-07	5e-06	906	4	-1.0695	0.9999	1	1	19765	0	-1.0695	25.892	0.815	0.998	0.002
Rplp1	4	0.0032394	0.00051227	0.005742	1824	3	-1.0678	0.88981	0.90709	1	16733	0	-1.0678	21.766	0.845	0.998	0.002
Dnm1l	4	7.8158e-05	2.3949e-07	5e-06	827	4	-1.0673	0.99992	1	1	19833	0	-1.0673	21.705	0.845	0.998	0.002
Trp53rk	4	0.0086591	0.0011881	0.01165	2082	3	-1.0655	0.85925	0.88004	1	16151	0	-1.0655	22.083	0.841	0.998	0.002
Gm2897	4	0.0037706	0.00053382	0.005869	1862	3	-1.0648	0.72591	0.76368	1	14085	1	-1.0648	23.499	0.831	0.998	0.002
Golt1b	4	0.0064727	0.0010195	0.01027	2024	3	-1.0644	0.99242	0.99878	1	18867	0	-1.0644	28.645	0.788	0.998	0.002
Fbl	4	0.014108	0.0015751	0.014827	2198	2	-1.0623	0.90384	0.91704	1	16996	0	-1.0623	15.47	0.89	0.998	0.002
Alad	4	8.8637e-05	2.3949e-07	5e-06	864	4	-1.0611	0.99991	1	1	19803	0	-1.0611	8.668	0.928	0.998	0.002
Tpx2	4	0.00012126	2.3949e-07	5e-06	936	4	-1.0609	0.99988	1	1	19734	0	-1.0609	20.472	0.86	0.998	0.002
Ppp1r2	4	0.001764	0.00019087	0.002391	1634	4	-1.0581	0.99824	0.99981	1	19199	0	-1.0581	15.612	0.89	0.998	0.002
Pi4kb	4	0.00027218	1.1974e-06	2.2e-05	1129	4	-1.057	0.99973	1	1	19562	0	-1.057	24.813	0.821	0.998	0.002
Kpna2	4	0.0070327	0.0010195	0.01027	2039	3	-1.0562	0.94317	0.96969	1	17731	0	-1.0562	3.451	0.943	0.996	0.004
Palb2	4	0.0019455	0.00026751	0.003315	1659	4	-1.0558	0.99805	0.99973	1	19187	0	-1.0558	21.442	0.845	0.998	0.002
Kif3a	4	0.013129	0.0014228	0.01346	2181	3	-1.0553	0.96556	0.98697	1	18187	0	-1.0553	13.798	0.905	0.998	0.002
Ppp1r12a	4	0.0016501	0.00019039	0.002391	1610	3	-1.0551	0.99286	0.99891	1	18882	0	-1.0551	7.173	0.933	0.998	0.002
Nsmce4a	4	0.006463	0.0010195	0.01027	2022	3	-1.0549	0.94296	0.96969	1	17726	0	-1.0549	10.989	0.918	0.998	0.002
Rad51d	4	7.8997e-05	2.3949e-07	5e-06	834	4	-1.053	0.99992	1	1	19827	0	-1.053	16.408	0.881	0.998	0.002
Taf10	4	0.00015316	2.3949e-07	5e-06	988	4	-1.0522	0.99985	1	1	19689	0	-1.0522	46.626	0.593	1	0
Zw10	4	0.0019967	0.00032307	0.003911	1668	3	-1.0517	0.91095	0.92627	1	17138	0	-1.0517	12.067	0.913	0.998	0.002
Ankrd52	4	0.00017802	2.3949e-07	5e-06	1026	4	-1.0495	0.99982	1	1	19658	0	-1.0495	20.802	0.855	0.998	0.002
Ttc27	4	0.0026994	0.0003772	0.004356	1767	3	-1.0484	0.12726	0.31111	1	5486	1	-1.0484	0.413	0.95	0.996	0.004
Ccdc55	4	0.002526	0.00037672	0.004356	1746	4	-1.0466	0.99747	0.99963	1	19132	0	-1.0466	22.125	0.841	0.998	0.002
Nsmce2	4	0.00017509	2.3949e-07	5e-06	1021	4	-1.0389	0.99982	1	1	19662	0	-1.0389	16.186	0.885	0.998	0.002
Mrps14	4	0.01387	0.0015746	0.014827	2195	3	-1.0388	0.82832	0.84893	1	15591	1	-1.0388	37.413	0.694	0.998	0.002
Ap2s1	4	4.6943e-05	2.3949e-07	5e-06	690	4	-1.0361	0.99995	1	1	19964	0	-1.0361	23.659	0.831	0.998	0.002
Wbp11	4	0.0015532	0.00016261	0.00211	1585	3	-1.0349	0.96221	0.98614	1	18104	0	-1.0349	20.067	0.861	0.998	0.002
Ddx11	4	0.0010462	9.2683e-05	0.001284	1467	4	-1.0323	0.99895	0.99991	1	19317	0	-1.0323	14.817	0.893	0.998	0.002
Lamtor4	4	3.1586e-05	2.3949e-07	5e-06	591	4	-1.0314	0.99997	1	1	20061	0	-1.0314	11.1	0.918	0.998	0.002
Mtg1	4	0.0027708	0.0003772	0.004356	1776	3	-1.031	0.96973	0.98856	1	18285	0	-1.031	7.987	0.93	0.998	0.002
Zfp574	4	0.0015083	0.00016261	0.00211	1578	4	-1.0278	0.99849	0.99984	1	19237	0	-1.0278	21.305	0.848	0.998	0.002
Diexf	4	0.008288	0.0011105	0.011079	2071	2	-1.0271	0.89873	0.91382	1	16903	0	-1.0271	16.661	0.878	0.998	0.002
Ippk	3	0.00090395	1.6764e-06	2.9e-05	1425	3	-1.0264	0.9991	1	1	19346	0	-1.0264	7.855	0.93	0.998	0.002
Pfdn1	4	0.00013039	2.3949e-07	5e-06	954	4	-1.0252	0.99987	1	1	19720	0	-1.0252	18.693	0.868	0.998	0.002
Uqcc1	4	0.00097997	5.6759e-05	0.000806	1449	4	-1.0244	0.99902	0.99994	1	19332	0	-1.0244	26.614	0.806	0.998	0.002
Ccdc130	4	0.00011855	2.3949e-07	5e-06	930	4	-1.0239	0.99988	1	1	19741	0	-1.0239	13.847	0.905	0.998	0.002
Gm14345	4	0.0004846	6.4662e-06	0.000104	1268	4	-1.0239	0.99952	0.99999	1	19452	0	-1.0239	-1.425	0.955	0.997	0.003
Abcf1	4	0.0019863	0.00026799	0.003315	1666	4	-1.0213	0.99801	0.99973	1	19182	0	-1.0213	11.956	0.915	0.998	0.002
Cdc27	4	0.0001114	2.3949e-07	5e-06	919	4	-1.0209	0.99989	1	1	19751	0	-1.0209	21.89	0.843	0.998	0.002
Vmn1r219	4	0.0056696	0.001019	0.01027	1988	2	-1.0203	0.53237	0.7188	1	12197	1	-1.0203	14.984	0.891	0.998	0.002
Preb	4	0.00022333	7.1847e-07	1.3e-05	1083	4	-1.0196	0.99978	1	1	19606	0	-1.0196	35.943	0.711	0.998	0.002
Mphosph10	4	0.0014713	0.00016261	0.00211	1570	4	-1.0185	0.99853	0.99984	1	19241	0	-1.0185	26.071	0.815	0.998	0.002
Trim28	4	0.00052698	6.9452e-06	0.000108	1283	4	-1.0176	0.99947	0.99999	1	19441	0	-1.0176	7.312	0.933	0.998	0.002
Atp5j	4	0.0023897	0.00037241	0.004356	1719	4	-1.0166	0.99585	0.99942	1	19025	0	-1.0166	9.912	0.925	0.998	0.002
Exoc1	4	9.6023e-05	2.3949e-07	5e-06	881	4	-1.0165	0.9999	1	1	19784	0	-1.0165	13.664	0.907	0.998	0.002
Psmg3	4	0.0028002	0.0003772	0.004356	1781	3	-1.0162	0.11947	0.28906	1	5219	1	-1.0162	18.474	0.87	0.998	0.002
Utp23	4	0.0033932	0.00051275	0.005742	1838	3	-1.015	0.00344	0.010244	0	555	1	-1.015	45.846	0.608	1	0
Rbm45	4	0.00015623	2.3949e-07	5e-06	995	4	-1.0136	0.99984	1	1	19683	0	-1.0136	14.618	0.895	0.998	0.002
Zc3h10	4	0.00098193	5.6759e-05	0.000806	1450	4	-1.0124	0.99902	0.99994	1	19331	0	-1.0124	-4.326	0.957	0.997	0.003
Cenpp	4	0.00046854	6.4662e-06	0.000104	1255	4	-1.0123	0.99953	0.99999	1	19461	0	-1.0123	11.55	0.917	0.998	0.002
Ptma	4	0.0021639	0.00032355	0.003911	1687	3	-1.0115	0.87133	0.88423	1	16394	0	-1.0115	26.268	0.811	0.998	0.002
Ccdc101	4	9.8983e-05	2.3949e-07	5e-06	889	4	-1.0077	0.9999	1	1	19777	0	-1.0077	15.976	0.885	0.998	0.002
Paxip1	4	0.0002261	7.1847e-07	1.3e-05	1084	4	-1.0073	0.99977	1	1	19605	0	-1.0073	16.699	0.876	0.998	0.002
Ubr4	4	0.0018322	0.00019087	0.002391	1643	3	-1.0067	0.97558	0.99059	1	18410	0	-1.0067	10.247	0.925	0.998	0.002
Mrpl46	4	0.00024989	7.1847e-07	1.3e-05	1112	4	-1.0065	0.99975	1	1	19578	0	-1.0065	26.666	0.806	0.998	0.002
Atxn10	4	0.0016736	0.00019039	0.002391	1616	4	-1.0032	0.99833	0.99981	1	19209	0	-1.0032	17.532	0.871	0.998	0.002
Tfam	4	0.0060348	0.001019	0.01027	2003	3	-1.003	0.92186	0.93989	1	17338	0	-1.003	13.133	0.908	0.998	0.002
Haus1	4	0.0011047	9.3162e-05	0.001284	1485	4	-1.0017	0.9989	0.99991	1	19304	0	-1.0017	38.204	0.686	0.998	0.002
Ubr5	4	0.0058632	0.001019	0.01027	1995	3	-1.0011	0.95505	0.979	1	17978	0	-1.0011	12.782	0.908	0.998	0.002
Frs2	3	0.018352	0.0047613	0.041708	2273	2	-1.0003	0.82876	0.84599	1	15602	0	-1.0003	-8.609	0.963	0.997	0.003
Serbp1	4	0.01756	0.0028368	0.025633	2256	3	-0.99915	0.98026	0.99286	1	18505	0	-0.99915	9.08	0.927	0.998	0.002
Ext1	4	0.0025601	0.00037672	0.004356	1749	3	-0.99882	0.97689	0.99059	1	18437	0	-0.99882	62.812	0.422	1	0
Mrps22	4	0.0064443	0.001019	0.01027	2021	2	-0.99688	0.98267	0.99428	1	18572	0	-0.99688	26.995	0.803	0.998	0.002
Ctu1	4	0.00021905	7.1847e-07	1.3e-05	1077	4	-0.99647	0.99978	1	1	19612	0	-0.99647	15.87	0.885	0.998	0.002
Exosc2	4	0.00058445	6.9452e-06	0.000108	1311	4	-0.99554	0.99942	0.99999	1	19424	0	-0.99554	20.507	0.858	0.998	0.002
Gfer	4	9.6169e-05	2.3949e-07	5e-06	882	4	-0.99503	0.9999	1	1	19783	0	-0.99503	29.159	0.785	0.998	0.002
Ift57	4	6.6058e-05	2.3949e-07	5e-06	776	4	-0.99336	0.99993	1	1	19881	0	-0.99336	22.514	0.836	0.998	0.002
Stx18	4	0.011352	0.0014223	0.01346	2147	3	-0.99288	0.94953	0.97259	1	17851	0	-0.99288	16.083	0.885	0.998	0.002
Mrps9	4	0.0019459	0.00026751	0.003315	1660	4	-0.9892	0.99805	0.99973	1	19186	0	-0.9892	8.141	0.93	0.998	0.002
Lsm12	4	0.00015949	2.3949e-07	5e-06	1005	4	-0.98897	0.99984	1	1	19674	0	-0.98897	9.886	0.927	0.998	0.002
Adat2	4	0.0044867	0.00080972	0.008519	1914	3	-0.98583	0.99152	0.99848	1	18836	0	-0.98583	18.825	0.868	0.998	0.002
Gm8267	4	0.014784	0.0019674	0.018282	2210	2	-0.98582	0.56649	0.72328	1	12466	1	-0.98582	29.241	0.785	0.998	0.002
Ncapd2	4	7.5273e-05	2.3949e-07	5e-06	817	4	-0.98582	0.99992	1	1	19845	0	-0.98582	16.282	0.885	0.998	0.002
Rtn4ip1	4	9.5925e-05	2.3949e-07	5e-06	880	4	-0.98442	0.9999	1	1	19786	0	-0.98442	10.787	0.922	0.998	0.002
Cept1	4	0.00054558	6.9452e-06	0.000108	1292	4	-0.98414	0.99945	0.99999	1	19435	0	-0.98414	7.161	0.933	0.998	0.002
Pwp1	4	9.9333e-05	2.3949e-07	5e-06	892	4	-0.98383	0.9999	1	1	19775	0	-0.98383	37.602	0.691	0.998	0.002
Mars2	4	0.00071185	1.892e-05	0.000283	1369	4	-0.98232	0.99929	0.99998	1	19382	0	-0.98232	49.928	0.559	1	0
Otud6b	4	0.0025081	0.00037672	0.004356	1743	3	-0.98229	0.79712	0.8176	1	15077	1	-0.98229	4.547	0.943	0.996	0.004
Nsun4	4	0.0021668	0.00032355	0.003911	1688	3	-0.98146	0.10434	0.25479	1	4762	1	-0.98146	0.612	0.948	0.996	0.004
Samm50	4	0.0019705	0.00026799	0.003315	1664	3	-0.97992	0.62896	0.73224	1	13053	1	-0.97992	10.673	0.923	0.998	0.002
Polr2g	4	0.0018957	0.00023302	0.002909	1649	4	-0.97987	0.9981	0.99977	1	19192	0	-0.97987	13.732	0.907	0.998	0.002
Dnlz	4	0.0039435	0.0005343	0.005869	1875	3	-0.97975	0.79966	0.8221	1	15111	1	-0.97975	-0.295	0.953	0.997	0.003
Akirin2	4	0.0016181	0.00019039	0.002391	1605	4	-0.97886	0.99838	0.99981	1	19219	0	-0.97886	11.44	0.917	0.998	0.002
Nploc4	4	0.0088534	0.0011881	0.01165	2088	3	-0.97781	0.99284	0.99891	1	18880	0	-0.97781	19.829	0.863	0.998	0.002
Atp6v1d	4	0.0004393	6.4662e-06	0.000104	1237	4	-0.97642	0.99956	0.99999	1	19473	0	-0.97642	15.64	0.89	0.998	0.002
Mrpl13	4	0.0021211	0.00032307	0.003911	1682	4	-0.97609	0.99721	0.99963	1	19105	0	-0.97609	19.421	0.865	0.998	0.002
Sco2	4	0.00050055	6.4662e-06	0.000104	1277	4	-0.97321	0.9995	0.99999	1	19445	0	-0.97321	18.636	0.868	0.998	0.002
Suds3	4	0.001496	0.00016261	0.00211	1574	3	-0.9729	0.99158	0.99848	1	18839	0	-0.9729	11.984	0.913	0.998	0.002
Mrps10	4	0.0033472	0.00051275	0.005742	1835	3	-0.97261	0.99221	0.99848	1	18860	0	-0.97261	7.266	0.933	0.998	0.002
Ube2v1	4	0.020455	0.0040993	0.036201	2319	3	-0.96951	0.35623	0.52632	1	9613	1	-0.96951	3.43	0.943	0.996	0.004
Vma21	4	0.0016104	0.00019039	0.002391	1600	4	-0.96914	0.99839	0.99981	1	19222	0	-0.96914	17.797	0.871	0.998	0.002
Ric1	4	0.00065656	1.8441e-05	0.000278	1348	4	-0.96811	0.99934	0.99998	1	19397	0	-0.96811	10.531	0.923	0.998	0.002
Gm3558	4	0.019827	0.0032113	0.028786	2304	3	-0.96659	0.9698	0.98856	1	18288	0	-0.96659	7.65	0.93	0.998	0.002
Gm10767	4	0.00045964	6.4662e-06	0.000104	1245	4	-0.96649	0.99954	0.99999	1	19468	0	-0.96649	18.421	0.87	0.998	0.002
Ssxb3	4	0.0060665	0.001019	0.01027	2006	3	-0.96583	0.976	0.99059	1	18421	0	-0.96583	4.298	0.943	0.996	0.004
Ccdc94	4	0.0012893	0.00013483	0.001816	1530	4	-0.96502	0.99871	0.99987	1	19271	0	-0.96502	19.368	0.865	0.998	0.002
Zmiz1	4	0.0023118	0.00037193	0.004356	1709	3	-0.96495	0.91504	0.92918	1	17217	0	-0.96495	7.864	0.93	0.998	0.002
Naf1	4	0.0009722	4.4785e-05	0.000639	1446	4	-0.96471	0.99903	0.99996	1	19333	0	-0.96471	21.59	0.845	0.998	0.002
Hist1h3b	4	0.0045874	0.00080972	0.008519	1919	3	-0.96416	7.5424e-05	0.00017507	0	120	1	-0.96416	14.2	0.902	0.998	0.002
Tfb2m	4	0.00030431	1.6764e-06	2.9e-05	1151	4	-0.96352	0.9997	1	1	19543	0	-0.96352	19.75	0.863	0.998	0.002
Mettl1	4	0.00081062	2.6104e-05	0.000384	1396	4	-0.9633	0.99919	0.99997	1	19364	0	-0.9633	3.982	0.943	0.996	0.004
Phf12	4	0.0025166	0.00037672	0.004356	1744	3	-0.96308	0.98572	0.99649	1	18649	0	-0.96308	14.448	0.898	0.998	0.002
Noc4l	4	0.0044087	0.00080972	0.008519	1907	3	-0.96211	0.27352	0.4534	1	8196	1	-0.96211	40.014	0.666	0.998	0.002
Exoc5	4	0.00061	8.8611e-06	0.000137	1324	4	-0.95779	0.99939	0.99999	1	19414	0	-0.95779	9.94	0.925	0.998	0.002
Ccdc84	4	0.0038695	0.0005343	0.005869	1867	2	-0.95746	0.019195	0.062047	1	1724	2	-0.95746	25.075	0.821	0.998	0.002
Hspa14	4	0.0027249	0.0003772	0.004356	1773	3	-0.95726	0.96041	0.98522	1	18054	0	-0.95726	5.226	0.94	0.998	0.002
Paxbp1	4	0.00016949	2.3949e-07	5e-06	1016	4	-0.95607	0.99983	1	1	19665	0	-0.95607	6.465	0.937	0.998	0.002
Pias1	4	0.0028757	0.0003772	0.004356	1788	4	-0.95519	0.99661	0.99949	1	19066	0	-0.95519	9.285	0.927	0.998	0.002
Orc4	4	0.0016605	0.00019039	0.002391	1612	3	-0.95321	0.12116	0.29181	1	5280	1	-0.95321	2.022	0.945	0.996	0.004
Hist3h2ba	4	0.0024782	0.00037241	0.004356	1738	4	-0.95228	0.99752	0.99963	1	19135	0	-0.95228	32.62	0.75	0.998	0.002
Rad51c	4	0.0016108	0.00019039	0.002391	1601	4	-0.95205	0.99839	0.99981	1	19221	0	-0.95205	19.003	0.865	0.998	0.002
Noc2l	4	0.022499	0.0045903	0.04024	2353	3	-0.95131	0.9841	0.99512	1	18606	0	-0.95131	8.269	0.93	0.998	0.002
Ndufv2	4	7.8703e-05	2.3949e-07	5e-06	831	4	-0.95115	0.99992	1	1	19830	0	-0.95115	21.07	0.85	0.998	0.002
Sepsecs	4	5.3037e-05	2.3949e-07	5e-06	717	4	-0.94972	0.99995	1	1	19937	0	-0.94972	19.26	0.865	0.998	0.002
Ercc2	4	0.0014147	0.00016213	0.00211	1558	4	-0.94862	0.99859	0.99984	1	19252	0	-0.94862	15.425	0.891	0.998	0.002
Cul1	4	0.00025129	7.1847e-07	1.3e-05	1113	4	-0.94809	0.99975	1	1	19577	0	-0.94809	20.228	0.86	0.998	0.002
Pmvk	4	0.010814	0.0014223	0.01346	2134	3	-0.94735	0.97211	0.98995	1	18334	0	-0.94735	9.176	0.927	0.998	0.002
Setd5	4	0.001248	0.00013435	0.001816	1519	4	-0.94713	0.99875	0.99987	1	19281	0	-0.94713	13.339	0.907	0.998	0.002
Wdr33	4	0.0011062	9.3162e-05	0.001284	1486	4	-0.94599	0.99889	0.99991	1	19303	0	-0.94599	24.794	0.823	0.998	0.002
Cars2	4	0.0046737	0.00080972	0.008519	1925	3	-0.94533	0.98069	0.99286	1	18518	0	-0.94533	10.411	0.923	0.998	0.002
Ndufb4	4	0.00035324	2.1554e-06	3.7e-05	1185	4	-0.94438	0.99965	1	1	19515	0	-0.94438	18.706	0.868	0.998	0.002
1110037F02Rik	4	0.0041918	0.00060711	0.006598	1893	3	-0.94428	0.98889	0.99794	1	18743	0	-0.94428	11.702	0.917	0.998	0.002
4933402N22Rik	4	0.00046806	6.4662e-06	0.000104	1254	4	-0.94205	0.99953	0.99999	1	19462	0	-0.94205	10.718	0.922	0.998	0.002
Amd2	4	0.0062437	0.001019	0.01027	2011	3	-0.94198	0.97872	0.99231	1	18470	0	-0.94198	10.764	0.922	0.998	0.002
Evc2	4	0.0089609	0.0011881	0.01165	2092	3	-0.94143	0.74016	0.76824	1	14263	1	-0.94143	7.053	0.933	0.998	0.002
Srp54a	4	0.024904	0.005861	0.049964	2395	3	-0.94139	0.9884	0.99752	1	18727	0	-0.94139	14.98	0.891	0.998	0.002
Mrpl14	4	0.00020363	7.1847e-07	1.3e-05	1059	4	-0.94038	0.9998	1	1	19629	0	-0.94038	-3.498	0.955	0.997	0.003
Furin	4	0.0057326	0.001019	0.01027	1990	3	-0.94017	0.9855	0.99648	1	18642	0	-0.94017	6.45	0.937	0.998	0.002
Gm11710	4	0.016065	0.0019679	0.018282	2226	3	-0.94002	0.98531	0.99584	1	18632	0	-0.94002	-0.8	0.953	0.997	0.003
Cdk11b	4	0.0020223	0.00032307	0.003911	1670	3	-0.93997	0.89934	0.91382	1	16920	0	-0.93997	13.287	0.907	0.998	0.002
Pola2	4	0.020269	0.0040993	0.036201	2313	3	-0.93973	0.63102	0.73224	1	13072	1	-0.93973	18.976	0.866	0.998	0.002
Cnot3	4	0.0063642	0.001019	0.01027	2015	2	-0.93931	0.92726	0.9557	1	17442	0	-0.93931	-12.688	0.972	0.993	0.007
Polr1e	4	0.0026653	0.00037672	0.004356	1763	4	-0.93928	0.99733	0.99963	1	19116	0	-0.93928	29.429	0.783	0.998	0.002
Hist2h2ac	4	0.0066297	0.0010195	0.01027	2031	2	-0.93699	0.058195	0.14536	1	3183	2	-0.93699	12.958	0.908	0.998	0.002
Tango6	4	0.002275	0.00037193	0.004356	1706	3	-0.93666	0.99144	0.99848	1	18834	0	-0.93666	28.747	0.788	0.998	0.002
Tmem261	4	0.0023907	0.00037241	0.004356	1720	4	-0.93664	0.99621	0.99949	1	19046	0	-0.93664	-2.128	0.955	0.997	0.003
Atp6v1c1	4	0.017093	0.0024871	0.02287	2249	3	-0.93661	0.98688	0.99677	1	18688	0	-0.93661	13.595	0.907	0.998	0.002
Cul2	4	0.0004051	3.5923e-06	6.1e-05	1213	4	-0.93638	0.99959	1	1	19490	0	-0.93638	6.616	0.935	0.998	0.002
Gclm	4	0.00033682	2.1554e-06	3.7e-05	1175	4	-0.93472	0.99966	1	1	19521	0	-0.93472	16.009	0.885	0.998	0.002
Cdk4	4	0.0030978	0.00051227	0.005742	1814	3	-0.93458	0.9268	0.95367	1	17431	0	-0.93458	1.709	0.947	0.996	0.004
Lamtor2	4	0.00214	0.00032355	0.003911	1684	3	-0.93192	0.99102	0.99848	1	18820	0	-0.93192	10.066	0.925	0.998	0.002
Snapc4	4	0.00055316	6.9452e-06	0.000108	1295	4	-0.93141	0.99945	0.99999	1	19432	0	-0.93141	32.292	0.753	0.998	0.002
Gm10662	4	0.0034708	0.00051275	0.005742	1842	3	-0.93091	0.96518	0.98697	1	18178	0	-0.93091	1.192	0.947	0.996	0.004
Timm13	4	0.002588	0.00037672	0.004356	1753	3	-0.92929	0.9862	0.99677	1	18666	0	-0.92929	8.727	0.928	0.998	0.002
Zfp207	4	0.0078764	0.00111	0.011079	2057	3	-0.92861	0.91483	0.92918	1	17212	0	-0.92861	23.337	0.831	0.998	0.002
Mcl1	4	0.0015968	0.00019039	0.002391	1597	4	-0.92775	0.99658	0.99949	1	19064	0	-0.92775	12.095	0.913	0.998	0.002
Hbs1l	4	0.0072757	0.0010195	0.01027	2043	3	-0.92648	0.97022	0.98856	1	18299	0	-0.92648	9.077	0.927	0.998	0.002
Dctn3	4	0.016279	0.0021997	0.020258	2231	3	-0.92404	0.041209	0.12929	1	2578	1	-0.92404	2.285	0.945	0.996	0.004
Rsl1d1	4	0.020528	0.0040993	0.036201	2321	2	-0.92343	0.97136	0.98856	1	18321	0	-0.92343	19.834	0.861	0.998	0.002
Timm9	4	0.021777	0.0045898	0.04024	2349	3	-0.92209	0.98969	0.99813	1	18776	0	-0.92209	11.676	0.917	0.998	0.002
Pprc1	4	7.2232e-05	2.3949e-07	5e-06	802	4	-0.92206	0.99993	1	1	19860	0	-0.92206	12.684	0.908	0.998	0.002
Eri1	4	0.00095761	4.4785e-05	0.000639	1439	4	-0.92017	0.99904	0.99996	1	19337	0	-0.92017	10.183	0.925	0.998	0.002
Gm4559	4	0.0001905	7.1847e-07	1.3e-05	1044	4	-0.92	0.99981	1	1	19640	0	-0.92	25.657	0.815	0.998	0.002
Ppat	4	0.00011566	2.3949e-07	5e-06	925	4	-0.9197	0.99988	1	1	19747	0	-0.9197	10.96	0.92	0.998	0.002
Ddx55	4	0.0048673	0.00081019	0.008519	1941	3	-0.91874	0.98909	0.99794	1	18752	0	-0.91874	30.262	0.776	0.998	0.002
Parg	4	0.015044	0.0019674	0.018282	2214	3	-0.91853	0.97849	0.99117	1	18467	0	-0.91853	8.107	0.93	0.998	0.002
Abcb7	4	0.001373	0.00016213	0.00211	1551	4	-0.91814	0.99863	0.99984	1	19258	0	-0.91814	27.147	0.803	0.998	0.002
Dynlrb1	4	0.0088059	0.0011881	0.01165	2087	3	-0.91791	0.96797	0.98697	1	18236	0	-0.91791	14.982	0.891	0.998	0.002
Mrps35	4	0.00089125	4.4306e-05	0.000639	1422	4	-0.91763	0.99911	0.99996	1	19348	0	-0.91763	21.064	0.85	0.998	0.002
Clptm1	4	0.0065568	0.0010195	0.01027	2026	3	-0.91462	0.80656	0.82654	1	15221	1	-0.91462	-0.91	0.953	0.997	0.003
Elp6	4	0.0019154	0.00026751	0.003315	1654	4	-0.91457	0.99808	0.99973	1	19189	0	-0.91457	14.518	0.896	0.998	0.002
Pmpca	4	0.008352	0.0011881	0.01165	2073	2	-0.91438	0.96614	0.98697	1	18201	0	-0.91438	33.108	0.745	0.998	0.002
Tmem126b	4	0.0003251	1.6764e-06	2.9e-05	1170	4	-0.91162	0.99967	1	1	19528	0	-0.91162	17.873	0.871	0.998	0.002
Tmem218	4	0.0020975	0.00032307	0.003911	1677	3	-0.91052	0.73546	0.76824	1	14197	1	-0.91052	2.626	0.945	0.996	0.004
Traip	4	0.00060397	6.9452e-06	0.000108	1322	4	-0.91007	0.9994	0.99999	1	19416	0	-0.91007	4.969	0.942	0.996	0.004
B4galt7	4	0.0044975	0.00080972	0.008519	1915	3	-0.90913	0.79943	0.8221	1	15107	1	-0.90913	28.353	0.791	0.998	0.002
Hsd17b12	4	0.0060478	0.001019	0.01027	2005	3	-0.90832	0.97569	0.99059	1	18412	0	-0.90832	2.077	0.945	0.996	0.004
Mrps15	4	0.00059645	6.9452e-06	0.000108	1320	4	-0.908	0.9994	0.99999	1	19418	0	-0.908	14.336	0.9	0.998	0.002
Cby1	4	0.00065142	1.8441e-05	0.000278	1345	4	-0.90766	0.99935	0.99998	1	19398	0	-0.90766	15.528	0.89	0.998	0.002
Mrpl38	4	0.0065963	0.0010195	0.01027	2028	3	-0.90766	0.98233	0.99382	1	18559	0	-0.90766	10.252	0.925	0.998	0.002
Trub2	4	0.0023148	0.00037193	0.004356	1710	3	-0.90751	0.98688	0.99677	1	18689	0	-0.90751	14.566	0.895	0.998	0.002
Mrpl51	4	0.0011244	9.3162e-05	0.001284	1492	4	-0.90656	0.99888	0.99991	1	19299	0	-0.90656	17.16	0.873	0.998	0.002
Ctu2	4	0.002257	0.00032355	0.003911	1701	4	-0.90627	0.99774	0.99968	1	19156	0	-0.90627	10.117	0.925	0.998	0.002
Spag5	4	0.00043157	6.4662e-06	0.000104	1234	4	-0.9062	0.99957	0.99999	1	19475	0	-0.9062	9.51	0.927	0.998	0.002
Ranbp1	4	0.011563	0.0014223	0.01346	2154	3	-0.90602	0.99031	0.99831	1	18798	0	-0.90602	15.591	0.89	0.998	0.002
Cep97	4	0.00063396	9.3401e-06	0.000144	1337	4	-0.90539	0.99937	0.99999	1	19404	0	-0.90539	8.991	0.927	0.998	0.002
Dlat	4	0.0030174	0.00051227	0.005742	1804	4	-0.90484	0.99467	0.99903	1	18964	0	-0.90484	6.451	0.937	0.998	0.002
Med28	4	0.0012665	0.00013483	0.001816	1525	4	-0.90423	0.99873	0.99987	1	19277	0	-0.90423	16.188	0.885	0.998	0.002
Bbip1	4	0.0014601	0.00016261	0.00211	1567	4	-0.89963	0.99837	0.99981	1	19217	0	-0.89963	10.015	0.925	0.998	0.002
Mrpl19	4	0.00046471	6.4662e-06	0.000104	1250	4	-0.89939	0.99954	0.99999	1	19464	0	-0.89939	11.372	0.917	0.998	0.002
Mterf4	4	0.0061339	0.001019	0.01027	2009	3	-0.89904	0.97481	0.99059	1	18391	0	-0.89904	3.113	0.945	0.996	0.004
Dido1	4	0.002403	0.00037241	0.004356	1723	3	-0.89823	0.99351	0.99903	1	18908	0	-0.89823	4.31	0.943	0.996	0.004
Npm1	4	0.0051647	0.00091222	0.009557	1966	3	-0.8976	0.69317	0.76368	1	13705	1	-0.8976	15.389	0.891	0.998	0.002
Gnb1l	4	0.0024111	0.00037241	0.004356	1725	2	-0.89712	0.33929	0.51552	1	9321	1	-0.89712	8.432	0.93	0.998	0.002
Olfr1380	4	0.0079038	0.00111	0.011079	2059	2	-0.89712	0.91655	0.93467	1	17251	0	-0.89712	9.199	0.927	0.998	0.002
Cenpu	4	0.0035456	0.00052233	0.005843	1847	3	-0.89639	0.6375	0.73224	1	13136	1	-0.89639	8.183	0.93	0.998	0.002
Gm13290	4	0.0013357	0.00016213	0.00211	1544	4	-0.89545	0.99866	0.99984	1	19264	0	-0.89545	5.974	0.938	0.998	0.002
Cox18	4	0.00048427	6.4662e-06	0.000104	1267	4	-0.89451	0.99952	0.99999	1	19453	0	-0.89451	6.55	0.935	0.998	0.002
Dzip1l	4	9.9784e-05	2.3949e-07	5e-06	894	4	-0.89411	0.9999	1	1	19773	0	-0.89411	11.923	0.915	0.998	0.002
Cks1b	4	0.00037321	2.1554e-06	3.7e-05	1192	4	-0.89268	0.99963	1	1	19508	0	-0.89268	13.954	0.905	0.998	0.002
Tceb1	4	0.0040491	0.00060663	0.006598	1884	4	-0.89222	0.99578	0.99942	1	19020	0	-0.89222	13.198	0.907	0.998	0.002
Fh1	4	0.0049931	0.00081019	0.008519	1951	3	-0.89191	0.99273	0.99891	1	18874	0	-0.89191	2.806	0.945	0.996	0.004
Nvl	4	0.02355	0.005861	0.049964	2376	3	-0.88914	0.89543	0.90709	1	16842	0	-0.88914	11.362	0.918	0.998	0.002
Tada3	4	0.0059661	0.001019	0.01027	1998	3	-0.88865	0.97602	0.99059	1	18422	0	-0.88865	3.006	0.945	0.996	0.004
Cep290	4	0.00643	0.001019	0.01027	2019	3	-0.88654	0.99077	0.99831	1	18812	0	-0.88654	6.34	0.937	0.998	0.002
Atp5sl	4	0.00062318	9.3401e-06	0.000144	1332	4	-0.88621	0.99938	0.99999	1	19408	0	-0.88621	5.195	0.942	0.998	0.002
Fam92a	4	0.016198	0.0019679	0.018282	2228	3	-0.88333	0.74226	0.77273	1	14294	1	-0.88333	4.28	0.943	0.996	0.004
Gm10220	4	7.0359e-05	2.3949e-07	5e-06	793	4	-0.88272	0.99993	1	1	19867	0	-0.88272	5.749	0.938	0.998	0.002
Nbn	4	0.0050709	0.00081019	0.008519	1956	3	-0.88203	0.82013	0.83997	1	15454	1	-0.88203	2.857	0.945	0.996	0.004
Gle1	4	0.00061942	8.8611e-06	0.000137	1329	4	-0.88187	0.99938	0.99999	1	19410	0	-0.88187	16.728	0.876	0.998	0.002
Zbtb11	4	0.0003796	2.1554e-06	3.7e-05	1196	4	-0.88153	0.99962	1	1	19504	0	-0.88153	11.823	0.917	0.998	0.002
Rbm15	4	0.00082325	2.6104e-05	0.000384	1402	4	-0.87995	0.99918	0.99997	1	19359	0	-0.87995	11.759	0.917	0.998	0.002
Drap1	4	0.0043341	0.00071584	0.007765	1904	4	-0.87925	0.99567	0.99934	1	19017	0	-0.87925	11.106	0.918	0.998	0.002
Mafg	4	0.0027086	0.0003772	0.004356	1768	4	-0.87898	0.99729	0.99963	1	19113	0	-0.87898	2.084	0.945	0.996	0.004
Gm13139	4	0.010672	0.0014223	0.01346	2129	3	-0.87888	0.90742	0.91704	1	17060	0	-0.87888	11.503	0.917	0.998	0.002
Chordc1	4	0.0066912	0.0010195	0.01027	2032	3	-0.87837	0.98497	0.99584	1	18623	0	-0.87837	21.522	0.845	0.998	0.002
Wdr92	4	0.011945	0.0014223	0.01346	2158	3	-0.87831	0.85798	0.88004	1	16125	0	-0.87831	12.527	0.912	0.998	0.002
Ofd1	4	0.0035958	0.00053382	0.005869	1851	4	-0.87715	0.9964	0.99949	1	19055	0	-0.87715	14.729	0.893	0.998	0.002
Atp5o	4	0.00042069	4.0713e-06	6.8e-05	1225	4	-0.87681	0.99958	1	1	19482	0	-0.87681	8.525	0.93	0.998	0.002
Dhx36	4	0.00037362	2.1554e-06	3.7e-05	1193	4	-0.87639	0.99963	1	1	19507	0	-0.87639	9.218	0.927	0.998	0.002
Sarnp	4	0.00046359	6.4662e-06	0.000104	1248	4	-0.87589	0.99954	0.99999	1	19465	0	-0.87589	6.071	0.937	0.998	0.002
4930467E23Rik	4	0.01107	0.0014223	0.01346	2141	3	-0.87539	0.98649	0.99677	1	18678	0	-0.87539	3.635	0.943	0.996	0.004
Epc2	4	0.00057264	6.9452e-06	0.000108	1305	4	-0.87533	0.99943	0.99999	1	19428	0	-0.87533	8.087	0.93	0.998	0.002
Ints8	4	9.6365e-05	2.3949e-07	5e-06	883	4	-0.87496	0.9999	1	1	19782	0	-0.87496	17.132	0.876	0.998	0.002
Ccdc174	4	0.002996	0.00044856	0.00514	1801	3	-0.8744	0.99093	0.99848	1	18818	0	-0.8744	7.318	0.933	0.998	0.002
Pdcd5	4	0.0011493	0.0001128	0.001537	1497	4	-0.87124	0.99885	0.99989	1	19296	0	-0.87124	15.953	0.885	0.998	0.002
Rps25	4	0.017909	0.0028368	0.025633	2264	2	-0.87112	0.44701	0.66518	1	11243	1	-0.87112	27.425	0.803	0.998	0.002
E4f1	4	0.00049452	6.4662e-06	0.000104	1274	4	-0.87043	0.99951	0.99999	1	19447	0	-0.87043	15.936	0.885	0.998	0.002
Gm16381	4	0.00098528	5.6759e-05	0.000806	1451	4	-0.87008	0.99901	0.99994	1	19330	0	-0.87008	15.739	0.886	0.998	0.002
Amd1	4	0.0014268	0.00016213	0.00211	1561	4	-0.86962	0.99857	0.99984	1	19248	0	-0.86962	18.151	0.87	0.998	0.002
Pafah1b2	4	0.00083505	4.4306e-05	0.000639	1406	4	-0.86958	0.99916	0.99996	1	19356	0	-0.86958	17.231	0.873	0.998	0.002
Hist1h4d	4	0.011321	0.0014223	0.01346	2145	3	-0.86822	0.0098942	0.036196	1	1066	1	-0.86822	1.645	0.947	0.996	0.004
Dnttip2	4	0.00019255	7.1847e-07	1.3e-05	1046	4	-0.86814	0.99981	1	1	19638	0	-0.86814	10.018	0.925	0.998	0.002
Strap	4	0.00040914	3.5923e-06	6.1e-05	1217	4	-0.86723	0.99959	1	1	19486	0	-0.86723	15.44	0.89	0.998	0.002
Ppp2r4	4	0.00055954	6.9452e-06	0.000108	1297	4	-0.86722	0.99944	0.99999	1	19431	0	-0.86722	12.471	0.912	0.998	0.002
Hnrnpd	4	0.00066923	1.8441e-05	0.000278	1353	4	-0.86612	0.99933	0.99998	1	19392	0	-0.86612	7.819	0.93	0.998	0.002
Krtap4-13	4	0.0027127	0.0003772	0.004356	1771	3	-0.86603	0.99216	0.99848	1	18856	0	-0.86603	0.429	0.948	0.996	0.004
Lamtor3	4	0.0050993	0.00081019	0.008519	1959	3	-0.86323	0.98341	0.99471	1	18589	0	-0.86323	8.216	0.93	0.998	0.002
Atp5g1	4	0.0032502	0.00051227	0.005742	1825	3	-0.86272	0.44824	0.66518	1	11264	1	-0.86272	-3.821	0.955	0.997	0.003
Ndufc1	4	0.00014953	2.3949e-07	5e-06	982	4	-0.86253	0.99985	1	1	19694	0	-0.86253	6.905	0.933	0.998	0.002
Ahcy	4	0.0021137	0.00032307	0.003911	1681	4	-0.86252	0.99789	0.99968	1	19170	0	-0.86252	6.87	0.935	0.998	0.002
Ubap2l	4	0.011316	0.0014223	0.01346	2144	3	-0.86174	0.88218	0.89618	1	16599	0	-0.86174	-0.277	0.953	0.997	0.003
Med21	4	0.0053713	0.001019	0.01027	1977	2	-0.86147	0.965	0.98697	1	18174	0	-0.86147	23.422	0.831	0.998	0.002
Flad1	4	0.015564	0.0019679	0.018282	2219	3	-0.86145	0.95166	0.97395	1	17903	0	-0.86145	1.706	0.947	0.996	0.004
Wdr24	4	0.0029866	0.00044856	0.00514	1798	3	-0.86144	0.80101	0.8221	1	15133	1	-0.86144	-0.903	0.953	0.997	0.003
Vmn2r102	4	0.018935	0.0028372	0.025633	2285	2	-0.85698	0.42784	0.63277	1	10897	1	-0.85698	4.665	0.942	0.996	0.004
Cks2	4	0.0065981	0.0010195	0.01027	2029	3	-0.85686	0.80859	0.82654	1	15258	1	-0.85686	1.638	0.947	0.996	0.004
Anapc13	4	0.0002528	7.1847e-07	1.3e-05	1115	4	-0.85627	0.99975	1	1	19575	0	-0.85627	11.684	0.917	0.998	0.002
2700062C07Rik	4	0.0024603	0.00037241	0.004356	1733	4	-0.85564	0.99754	0.99963	1	19139	0	-0.85564	11.34	0.918	0.998	0.002
Hist1h2an	4	0.0040578	0.00060663	0.006598	1886	3	-0.85475	0.023548	0.070179	1	1887	1	-0.85475	-1.65	0.955	0.997	0.003
Med13	4	8.3911e-05	2.3949e-07	5e-06	847	4	-0.85452	0.99992	1	1	19814	0	-0.85452	15.949	0.885	0.998	0.002
Vps51	4	0.00064042	1.3172e-05	0.000203	1339	4	-0.85418	0.99936	0.99999	1	19402	0	-0.85418	15.323	0.891	0.998	0.002
Taf4a	4	0.0037309	0.00053382	0.005869	1859	3	-0.85269	0.99302	0.99891	1	18891	0	-0.85269	10.463	0.923	0.998	0.002
Hmgb3	4	0.003588	0.00053382	0.005869	1849	4	-0.85191	0.99638	0.99949	1	19052	0	-0.85191	10.436	0.923	0.998	0.002
Tamm41	4	0.017707	0.0028368	0.025633	2258	3	-0.85183	0.97152	0.98856	1	18323	0	-0.85183	14.24	0.9	0.998	0.002
Ahctf1	4	0.0022716	0.00032355	0.003911	1705	4	-0.84937	0.99773	0.99968	1	19154	0	-0.84937	38.415	0.681	0.998	0.002
Ndufaf4	4	0.0042762	0.00060711	0.006598	1899	3	-0.84768	0.99437	0.99903	1	18946	0	-0.84768	8.422	0.93	0.998	0.002
Tars2	4	0.0042361	0.00060711	0.006598	1897	3	-0.84462	0.12785	0.31413	1	5499	1	-0.84462	-5.514	0.958	0.997	0.003
Defa21	4	0.010296	0.0012925	0.01259	2117	2	-0.84083	0.49252	0.70088	1	11890	1	-0.84083	-7.17	0.96	0.997	0.003
Med15	4	0.026583	0.0058615	0.049964	2421	2	-0.84076	0.48964	0.70088	1	11867	1	-0.84076	4.491	0.943	0.996	0.004
Ddx28	4	0.0029127	0.00044809	0.00514	1790	3	-0.84011	0.50263	0.70088	1	11963	1	-0.84011	-8.475	0.963	0.997	0.003
Srebf2	4	0.0001689	2.3949e-07	5e-06	1014	4	-0.83766	0.99983	1	1	19666	0	-0.83766	6.461	0.937	0.998	0.002
Rnf8	4	0.00018271	7.1847e-07	1.3e-05	1036	4	-0.83656	0.99982	1	1	19648	0	-0.83656	5.612	0.94	0.998	0.002
Lin52	4	0.00063056	9.3401e-06	0.000144	1334	4	-0.83575	0.99937	0.99999	1	19406	0	-0.83575	25.894	0.815	0.998	0.002
Chmp5	4	0.0016857	0.00019039	0.002391	1621	4	-0.83557	0.99831	0.99981	1	19208	0	-0.83557	9.39	0.927	0.998	0.002
Tubgcp5	4	0.011389	0.0014223	0.01346	2148	3	-0.83539	0.85199	0.87138	1	16008	0	-0.83539	3.793	0.943	0.996	0.004
Bbs12	4	0.001739	0.00019087	0.002391	1631	4	-0.83518	0.99826	0.99981	1	19201	0	-0.83518	7.094	0.933	0.998	0.002
Cdca5	4	0.010994	0.0014223	0.01346	2140	3	-0.83425	0.72131	0.76368	1	14029	1	-0.83425	3.37	0.943	0.996	0.004
Gm10377	4	0.014137	0.0015751	0.014827	2199	3	-0.83369	0.59723	0.72778	1	12743	1	-0.83369	17.212	0.873	0.998	0.002
Snrnp48	4	0.010587	0.001293	0.01259	2125	2	-0.83094	0.98252	0.99428	1	18565	0	-0.83094	17.312	0.873	0.998	0.002
Hmga1	4	0.0044821	0.00080972	0.008519	1913	3	-0.83093	0.59445	0.72778	1	12724	1	-0.83093	-1.349	0.955	0.997	0.003
Urm1	4	0.0035153	0.00051275	0.005742	1843	3	-0.8308	0.88318	0.89618	1	16619	0	-0.8308	1.56	0.947	0.996	0.004
Hmgxb3	4	0.00021805	7.1847e-07	1.3e-05	1076	4	-0.8302	0.99978	1	1	19613	0	-0.8302	11.403	0.917	0.998	0.002
Nsa2	4	0.0019768	0.00026799	0.003315	1665	3	-0.8301	0.98263	0.99428	1	18571	0	-0.8301	24.146	0.826	0.998	0.002
Cep350	4	0.0029162	0.00044809	0.00514	1791	3	-0.82995	0.98372	0.99512	1	18596	0	-0.82995	1.212	0.947	0.996	0.004
Fbxo38	4	0.0024997	0.00037672	0.004356	1741	4	-0.82902	0.99689	0.99949	1	19083	0	-0.82902	7.409	0.933	0.998	0.002
Ufsp2	4	0.00015041	2.3949e-07	5e-06	983	4	-0.82843	0.99985	1	1	19693	0	-0.82843	5.791	0.938	0.998	0.002
Rbmxl1	4	0.0083696	0.0011881	0.01165	2074	3	-0.82739	0.99205	0.99848	1	18851	0	-0.82739	-2.527	0.955	0.997	0.003
Tnpo1	4	0.00010621	2.3949e-07	5e-06	908	4	-0.82692	0.99989	1	1	19762	0	-0.82692	13.681	0.907	0.998	0.002
Mcmbp	4	0.00030862	1.6764e-06	2.9e-05	1154	4	-0.82558	0.99969	1	1	19540	0	-0.82558	6.137	0.937	0.998	0.002
Gm21943	4	0.0045516	0.00080972	0.008519	1917	3	-0.82536	0.96183	0.98522	1	18094	0	-0.82536	-1.035	0.953	0.997	0.003
Snrpa	3	0.012997	0.0034934	0.031302	2177	2	-0.82465	0.94203	0.97113	1	17705	0	-0.82465	-4.855	0.958	0.997	0.003
Kmt2a	4	0.00016273	2.3949e-07	5e-06	1008	4	-0.8236	0.99984	1	1	19671	0	-0.8236	5.865	0.938	0.998	0.002
Timmdc1	4	0.013366	0.0014228	0.01346	2186	3	-0.82297	0.99056	0.99831	1	18804	0	-0.82297	4.054	0.943	0.996	0.004
Cenpt	4	0.010741	0.0014223	0.01346	2130	3	-0.82283	0.99036	0.99831	1	18799	0	-0.82283	10.993	0.918	0.998	0.002
Cdk20	4	0.0042777	0.00060711	0.006598	1900	3	-0.82276	0.77213	0.79519	1	14709	1	-0.82276	4.374	0.943	0.996	0.004
Denr	4	0.00087861	4.4306e-05	0.000639	1420	4	-0.82168	0.99912	0.99996	1	19350	0	-0.82168	8.823	0.927	0.998	0.002
Hgs	4	0.0030398	0.00051227	0.005742	1808	4	-0.82128	0.99696	0.99949	1	19089	0	-0.82128	38.072	0.688	0.998	0.002
Uba6	4	0.0001401	2.3949e-07	5e-06	972	4	-0.81908	0.99986	1	1	19703	0	-0.81908	7.254	0.933	0.998	0.002
Taf13	4	0.003876	0.0005343	0.005869	1869	3	-0.8184	0.54155	0.7188	1	12258	1	-0.8184	2.572	0.945	0.996	0.004
Vmn2r29	4	0.00027852	1.6764e-06	2.9e-05	1133	4	-0.81763	0.99972	1	1	19558	0	-0.81763	-2.845	0.955	0.997	0.003
Rrp36	4	0.022958	0.005178	0.045071	2365	3	-0.81729	0.99337	0.99891	1	18900	0	-0.81729	4.815	0.942	0.996	0.004
Ctc1	4	0.0005599	6.9452e-06	0.000108	1298	4	-0.8166	0.99944	0.99999	1	19430	0	-0.8166	3.913	0.943	0.996	0.004
Pyroxd1	4	0.00011901	2.3949e-07	5e-06	931	4	-0.8162	0.99988	1	1	19740	0	-0.8162	7.816	0.93	0.998	0.002
Hemt1	4	0.00083529	4.4306e-05	0.000639	1407	4	-0.81487	0.99916	0.99996	1	19355	0	-0.81487	13.452	0.907	0.998	0.002
Utp11l	4	0.005263	0.0009127	0.009557	1970	3	-0.81428	0.22182	0.40103	1	7292	1	-0.81428	-2.81	0.955	0.997	0.003
Cwf19l2	4	0.0035232	0.00051275	0.005742	1845	3	-0.81416	0.77628	0.79519	1	14777	1	-0.81416	-3.852	0.955	0.997	0.003
Nolc1	4	0.01932	0.0032108	0.028786	2298	3	-0.81404	0.84413	0.87138	1	15852	0	-0.81404	-1.619	0.955	0.997	0.003
Hs2st1	4	0.0030162	0.00051227	0.005742	1803	3	-0.81368	0.99359	0.99903	1	18913	0	-0.81368	13.19	0.907	0.998	0.002
Rpusd4	4	0.00096447	4.4785e-05	0.000639	1443	4	-0.81351	0.99904	0.99996	1	19335	0	-0.81351	-3.175	0.955	0.997	0.003
Tcerg1	4	0.0095109	0.0011886	0.01165	2103	3	-0.81203	0.97412	0.99059	1	18370	0	-0.81203	23.666	0.831	0.998	0.002
Ctcf	4	0.00020725	7.1847e-07	1.3e-05	1063	4	-0.81199	0.99979	1	1	19625	0	-0.81199	20.631	0.856	0.998	0.002
Vmn1r148	4	0.0098128	0.0011886	0.01165	2109	3	-0.81108	0.98531	0.99584	1	18631	0	-0.81108	2.638	0.945	0.996	0.004
Larp4	4	0.000232	7.1847e-07	1.3e-05	1088	4	-0.81063	0.99977	1	1	19599	0	-0.81063	11.324	0.918	0.998	0.002
Rnmt	4	0.02157	0.0045898	0.04024	2343	2	-0.80955	0.096815	0.24516	1	4475	1	-0.80955	-4.637	0.958	0.997	0.003
Meaf6	4	0.00048542	6.4662e-06	0.000104	1269	4	-0.80942	0.99951	0.99999	1	19451	0	-0.80942	11.526	0.917	0.998	0.002
Trmt10c	4	0.017522	0.0028368	0.025633	2255	3	-0.80875	0.60525	0.72778	1	12825	1	-0.80875	5.612	0.94	0.998	0.002
Trappc4	4	0.016908	0.0022002	0.020258	2246	2	-0.80847	0.9725	0.98995	1	18343	0	-0.80847	40.511	0.656	0.997	0.003
Fam204a	4	0.0087609	0.0011881	0.01165	2084	3	-0.80792	0.90879	0.92627	1	17086	0	-0.80792	-0.476	0.953	0.997	0.003
Kifc1	4	0.021173	0.0040998	0.036201	2339	3	-0.80271	0.98323	0.99471	1	18585	0	-0.80271	-3.495	0.955	0.997	0.003
Ptcd1	4	0.00037605	2.1554e-06	3.7e-05	1195	4	-0.80246	0.99962	1	1	19505	0	-0.80246	0.301	0.952	0.997	0.003
Gale	4	0.00042932	6.4662e-06	0.000104	1232	4	-0.80174	0.99957	0.99999	1	19477	0	-0.80174	4.129	0.943	0.996	0.004
Ppp1r11	4	0.0025785	0.00037672	0.004356	1751	4	-0.80169	0.99742	0.99963	1	19128	0	-0.80169	17.937	0.871	0.998	0.002
Kcmf1	4	0.0030431	0.00051227	0.005742	1809	4	-0.80125	0.99696	0.99949	1	19088	0	-0.80125	7.893	0.93	0.998	0.002
Rttn	4	0.016792	0.0022002	0.020258	2240	3	-0.79977	0.4789	0.6964	1	11786	1	-0.79977	4.831	0.942	0.996	0.004
Olfr341	4	0.019344	0.0032108	0.028786	2299	3	-0.79945	0.96647	0.98697	1	18207	0	-0.79945	18.473	0.87	0.998	0.002
Ncapg	4	0.00038014	2.1554e-06	3.7e-05	1199	4	-0.79908	0.99962	1	1	19502	0	-0.79908	22.115	0.841	0.998	0.002
Lce1c	4	0.0053918	0.001019	0.01027	1981	3	-0.79834	0.9847	0.99512	1	18617	0	-0.79834	5.781	0.938	0.998	0.002
Uso1	4	0.00022694	7.1847e-07	1.3e-05	1085	4	-0.79737	0.99977	1	1	19604	0	-0.79737	7.337	0.933	0.998	0.002
Pet100	4	0.0052886	0.0009127	0.009557	1973	3	-0.79732	0.7576	0.78179	1	14482	1	-0.79732	5.801	0.938	0.998	0.002
Ccdc86	4	0.00040597	3.5923e-06	6.1e-05	1214	4	-0.79672	0.99959	1	1	19489	0	-0.79672	11.652	0.917	0.998	0.002
Aimp1	4	0.0043741	0.00071631	0.007765	1906	4	-0.79425	0.99563	0.99934	1	19015	0	-0.79425	7.953	0.93	0.998	0.002
Gps1	4	0.021157	0.0040998	0.036201	2336	3	-0.79368	0.71806	0.76368	1	13986	1	-0.79368	3.228	0.945	0.996	0.004
Sufu	4	0.00025818	7.1847e-07	1.3e-05	1120	4	-0.79239	0.99974	1	1	19571	0	-0.79239	8.251	0.93	0.998	0.002
Terf1	4	0.0034705	0.00051275	0.005742	1841	4	-0.79208	0.99653	0.99949	1	19061	0	-0.79208	7.017	0.933	0.998	0.002
Hnrnpa1	4	0.0057615	0.001019	0.01027	1992	3	-0.79158	0.99299	0.99891	1	18890	0	-0.79158	28.676	0.788	0.998	0.002
Anln	4	0.00030361	1.6764e-06	2.9e-05	1149	4	-0.79128	0.9997	1	1	19545	0	-0.79128	8.523	0.93	0.998	0.002
Slc25a51	4	0.019916	0.0032113	0.028786	2308	3	-0.78959	0.61943	0.72778	1	12966	1	-0.78959	-0.761	0.953	0.997	0.003
Rpap3	4	0.001363	0.00016213	0.00211	1550	4	-0.78915	0.99864	0.99984	1	19260	0	-0.78915	7.931	0.93	0.998	0.002
Ppp1r7	4	0.0049712	0.00081019	0.008519	1949	4	-0.78885	0.99503	0.99924	1	18979	0	-0.78885	14.015	0.905	0.998	0.002
Aars2	4	0.00048083	6.4662e-06	0.000104	1261	4	-0.78855	0.99952	0.99999	1	19457	0	-0.78855	36.496	0.701	0.998	0.002
Hist1h3a	4	0.013979	0.0015751	0.014827	2196	3	-0.7879	0.00037708	0.0016767	0	211	1	-0.7879	16.452	0.88	0.998	0.002
Mterf3	4	0.00020891	7.1847e-07	1.3e-05	1064	4	-0.78763	0.99979	1	1	19624	0	-0.78763	12.005	0.913	0.998	0.002
Ccdc59	4	0.016731	0.0022002	0.020258	2239	3	-0.78747	0.9862	0.99677	1	18667	0	-0.78747	-0.678	0.953	0.997	0.003
Cyfip1	4	0.00031274	1.6764e-06	2.9e-05	1156	4	-0.78615	0.99969	1	1	19538	0	-0.78615	2.937	0.945	0.996	0.004
Mup6	4	0.026429	0.0058615	0.049964	2418	3	-0.78576	0.04374	0.13134	1	2663	1	-0.78576	17.378	0.871	0.998	0.002
Ube2k	4	0.00059415	6.9452e-06	0.000108	1318	4	-0.78576	0.99941	0.99999	1	19420	0	-0.78576	4.312	0.943	0.996	0.004
Med24	4	0.016247	0.0021997	0.020258	2230	3	-0.78545	0.87396	0.88834	1	16451	0	-0.78545	1.374	0.947	0.996	0.004
Smndc1	4	0.0010227	5.7238e-05	0.000808	1462	4	-0.78518	0.99898	0.99994	1	19324	0	-0.78518	13.98	0.905	0.998	0.002
Ndufa2	4	0.0050361	0.00081019	0.008519	1954	3	-0.78456	0.66963	0.75927	1	13439	1	-0.78456	18.191	0.87	0.998	0.002
Pi4ka	4	0.0022671	0.00032355	0.003911	1704	3	-0.78394	0.8517	0.87138	1	16001	0	-0.78394	8.544	0.928	0.998	0.002
Hmgcr	4	0.0037557	0.00053382	0.005869	1860	4	-0.78306	0.99624	0.99949	1	19049	0	-0.78306	5.201	0.942	0.998	0.002
Stt3a	4	0.0041084	0.00060663	0.006598	1889	3	-0.78245	0.97118	0.98856	1	18319	0	-0.78245	5.675	0.94	0.998	0.002
0610010B08Rik	4	0.010173	0.0012925	0.01259	2114	3	-0.7815	0.29151	0.48242	1	8514	1	-0.7815	-7.655	0.962	0.997	0.003
Thoc7	4	0.001511	0.00016261	0.00211	1579	4	-0.7815	0.99849	0.99984	1	19235	0	-0.7815	9.581	0.927	0.998	0.002
Sap30bp	4	0.0044343	0.00080972	0.008519	1909	4	-0.78105	0.99557	0.99924	1	19014	0	-0.78105	-2.841	0.955	0.997	0.003
Hccs	4	0.0068656	0.0010195	0.01027	2037	3	-0.78078	0.86114	0.88423	1	16185	0	-0.78078	4.891	0.942	0.996	0.004
Nol8	4	0.00048822	6.4662e-06	0.000104	1272	4	-0.77915	0.99951	0.99999	1	19449	0	-0.77915	9.525	0.927	0.998	0.002
Pold3	4	0.0098688	0.0011886	0.01165	2110	3	-0.77693	0.28731	0.47525	1	8433	1	-0.77693	12.9	0.908	0.998	0.002
Fntb	4	0.0002622	7.1847e-07	1.3e-05	1123	4	-0.77524	0.99974	1	1	19568	0	-0.77524	15.644	0.888	0.998	0.002
Ehmt2	4	0.0049422	0.00081019	0.008519	1947	3	-0.77459	0.94778	0.97259	1	17816	0	-0.77459	-0.27	0.953	0.997	0.003
Gm20736	4	0.0053831	0.001019	0.01027	1979	3	-0.77408	0.8285	0.84893	1	15596	1	-0.77408	12.115	0.913	0.998	0.002
Hist1h2ac	4	0.0055579	0.001019	0.01027	1985	3	-0.77267	0.53069	0.7188	1	12180	1	-0.77267	-17.568	0.977	0.982	0.018
Nupl2	4	0.0060422	0.001019	0.01027	2004	3	-0.77252	0.12663	0.31111	1	5458	1	-0.77252	-4.599	0.958	0.997	0.003
Utp20	4	0.0081037	0.0011105	0.011079	2064	3	-0.77154	0.99024	0.99831	1	18795	0	-0.77154	14.206	0.902	0.998	0.002
Mkks	4	0.00034757	2.1554e-06	3.7e-05	1181	4	-0.77034	0.99965	1	1	19517	0	-0.77034	7.494	0.933	0.998	0.002
Gatad1	4	0.00017794	2.3949e-07	5e-06	1025	4	-0.77032	0.99982	1	1	19659	0	-0.77032	20.621	0.856	0.998	0.002
Obfc1	4	0.010451	0.001293	0.01259	2120	3	-0.7694	0.99008	0.99831	1	18791	0	-0.7694	-2.888	0.955	0.997	0.003
Cep78	4	0.0015577	0.00016261	0.00211	1586	4	-0.76885	0.99844	0.99984	1	19231	0	-0.76885	6.175	0.937	0.998	0.002
Sae1	4	0.0031734	0.00051227	0.005742	1818	3	-0.76722	0.98036	0.99286	1	18508	0	-0.76722	11.843	0.917	0.998	0.002
2210408I21Rik	4	0.00065883	1.8441e-05	0.000278	1350	4	-0.76713	0.99934	0.99998	1	19395	0	-0.76713	9.148	0.927	0.998	0.002
Terf2	4	0.0073219	0.0010195	0.01027	2044	3	-0.76619	0.99218	0.99848	1	18858	0	-0.76619	8.135	0.93	0.998	0.002
Rev3l	4	0.00058068	6.9452e-06	0.000108	1308	4	-0.76493	0.99942	0.99999	1	19426	0	-0.76493	5.043	0.942	0.998	0.002
Ube2cbp	4	0.00096337	4.4785e-05	0.000639	1442	4	-0.76492	0.99904	0.99996	1	19336	0	-0.76492	14.924	0.893	0.998	0.002
Gm904	3	0.019245	0.0047618	0.041708	2291	3	-0.76407	0.98075	0.99531	1	18520	0	-0.76407	-9.416	0.968	0.997	0.003
Gtf2f1	4	0.0044456	0.00080972	0.008519	1910	4	-0.76248	0.99555	0.99924	1	19013	0	-0.76248	18.411	0.87	0.998	0.002
Smarce1	4	0.00049269	6.4662e-06	0.000104	1273	4	-0.75984	0.99951	0.99999	1	19448	0	-0.75984	7.456	0.933	0.998	0.002
Elp2	4	0.00068251	1.8441e-05	0.000278	1358	4	-0.75842	0.99932	0.99998	1	19389	0	-0.75842	6.252	0.937	0.998	0.002
2310036O22Rik	4	0.00026024	7.1847e-07	1.3e-05	1121	4	-0.75808	0.99974	1	1	19570	0	-0.75808	2.252	0.945	0.996	0.004
Mtbp	4	0.0039611	0.0005343	0.005869	1878	4	-0.75794	0.99604	0.99949	1	19035	0	-0.75794	1.389	0.947	0.996	0.004
Zc3h8	4	0.016886	0.0022002	0.020258	2244	3	-0.75618	0.11462	0.27935	1	5067	1	-0.75618	-0.871	0.953	0.997	0.003
Vmn1r3	4	0.019312	0.0032108	0.028786	2297	2	-0.75597	0.26349	0.4416	1	8030	1	-0.75597	0.078	0.952	0.997	0.003
Ccnf	4	0.010554	0.001293	0.01259	2123	3	-0.75519	0.98697	0.99677	1	18693	0	-0.75519	3.584	0.943	0.996	0.004
Gm4305	4	0.018172	0.0028372	0.025633	2268	3	-0.75496	0.95306	0.97528	1	17935	0	-0.75496	3.694	0.943	0.996	0.004
Unk	4	0.00075509	1.892e-05	0.000283	1378	4	-0.75282	0.99924	0.99998	1	19376	0	-0.75282	1.97	0.945	0.996	0.004
Efr3a	4	0.025994	0.0058615	0.049964	2408	2	-0.75203	0.98549	0.99648	1	18641	0	-0.75203	4.783	0.942	0.996	0.004
Gm21951	4	0.006719	0.0010195	0.01027	2033	3	-0.75029	0.28984	0.47525	1	8485	1	-0.75029	-12.463	0.97	0.993	0.007
Ssbp1	4	0.00043067	6.4662e-06	0.000104	1233	4	-0.74912	0.99957	0.99999	1	19476	0	-0.74912	6.334	0.937	0.998	0.002
Gm14308	4	0.0079539	0.00111	0.011079	2061	3	-0.74895	0.99177	0.99848	1	18843	0	-0.74895	6.765	0.935	0.998	0.002
Slc35c1	4	0.0009497	4.4785e-05	0.000639	1436	4	-0.74862	0.99905	0.99996	1	19340	0	-0.74862	4.52	0.943	0.996	0.004
Gart	4	0.0029887	0.00044856	0.00514	1799	4	-0.74791	0.99701	0.99956	1	19096	0	-0.74791	7.627	0.932	0.998	0.002
Nckap1	4	0.0064649	0.0010195	0.01027	2023	3	-0.74724	0.85898	0.88004	1	16146	0	-0.74724	-4.052	0.957	0.997	0.003
Cdc25b	4	0.0056788	0.001019	0.01027	1989	3	-0.74629	0.96423	0.98697	1	18153	0	-0.74629	-4.683	0.958	0.997	0.003
Gmds	4	0.00058673	6.9452e-06	0.000108	1312	4	-0.74613	0.99941	0.99999	1	19423	0	-0.74613	3.595	0.943	0.996	0.004
Arpc2	4	0.000801	2.6104e-05	0.000384	1389	4	-0.74565	0.9992	0.99997	1	19368	0	-0.74565	1.591	0.947	0.996	0.004
Vmn1r238	4	0.008434	0.0011881	0.01165	2078	3	-0.74342	0.53665	0.7188	1	12228	1	-0.74342	28.195	0.793	0.998	0.002
Icmt	4	0.0087893	0.0011881	0.01165	2085	3	-0.74164	0.98632	0.99677	1	18672	0	-0.74164	-1.771	0.955	0.997	0.003
Ddx3x	4	0.0033254	0.00051275	0.005742	1830	4	-0.74157	0.99667	0.99949	1	19073	0	-0.74157	-1.216	0.955	0.997	0.003
Larp1	4	0.0028241	0.0003772	0.004356	1785	4	-0.74157	0.99698	0.99949	1	19092	0	-0.74157	-0.364	0.953	0.997	0.003
1110004E09Rik	4	0.0052306	0.00091222	0.009557	1969	3	-0.74128	0.98009	0.99286	1	18502	0	-0.74128	14.297	0.9	0.998	0.002
2610301B20Rik	4	0.01057	0.001293	0.01259	2124	3	-0.7408	0.99071	0.99831	1	18810	0	-0.7408	2.632	0.945	0.996	0.004
Scap	4	0.0088012	0.0011881	0.01165	2086	3	-0.73934	0.98951	0.99813	1	18765	0	-0.73934	7.519	0.933	0.998	0.002
Sdha	4	0.004639	0.00080972	0.008519	1921	3	-0.73848	0.98181	0.99337	1	18543	0	-0.73848	0.712	0.948	0.996	0.004
Zbed4	4	0.0010325	7.3523e-05	0.001037	1464	4	-0.73725	0.99897	0.99993	1	19321	0	-0.73725	14.412	0.898	0.998	0.002
2210018M11Rik	4	0.0081668	0.0011105	0.011079	2065	3	-0.7365	0.80166	0.82654	1	15142	1	-0.7365	1.398	0.947	0.996	0.004
Noa1	4	0.021056	0.0040998	0.036201	2332	3	-0.73531	0.95329	0.97528	1	17940	0	-0.73531	8.584	0.928	0.998	0.002
Actg1	4	0.0043315	0.00071584	0.007765	1903	4	-0.73491	0.99567	0.99934	1	19018	0	-0.73491	12.979	0.908	0.998	0.002
Sdhc	4	0.00048328	6.4662e-06	0.000104	1265	4	-0.73471	0.99952	0.99999	1	19454	0	-0.73471	4.655	0.943	0.996	0.004
Zbtb34	4	0.006775	0.0010195	0.01027	2036	3	-0.73457	0.99179	0.99848	1	18845	0	-0.73457	1.903	0.945	0.996	0.004
Nhlrc2	4	0.0053521	0.001019	0.01027	1976	3	-0.73408	0.97974	0.99286	1	18492	0	-0.73408	-2.966	0.955	0.997	0.003
Hinfp	4	0.0081736	0.0011105	0.011079	2066	3	-0.73371	0.2179	0.38458	1	7234	1	-0.73371	16.362	0.883	0.998	0.002
Shoc2	4	0.00011606	2.3949e-07	5e-06	926	4	-0.73325	0.99988	1	1	19746	0	-0.73325	5.493	0.94	0.998	0.002
Fam122a	4	0.0079207	0.00111	0.011079	2060	3	-0.73276	0.98643	0.99677	1	18675	0	-0.73276	11.392	0.917	0.998	0.002
Acd	4	0.010246	0.0012925	0.01259	2116	3	-0.73265	0.98574	0.99649	1	18651	0	-0.73265	-1.121	0.953	0.997	0.003
Trim24	4	0.006741	0.0010195	0.01027	2034	3	-0.73248	0.97641	0.99059	1	18430	0	-0.73248	0.717	0.948	0.996	0.004
Gm4763	4	0.0013791	0.00016213	0.00211	1552	4	-0.73208	0.99862	0.99984	1	19257	0	-0.73208	2.797	0.945	0.996	0.004
Slc35b2	4	0.0221	0.0045903	0.04024	2352	3	-0.73202	0.99139	0.99848	1	18832	0	-0.73202	21.476	0.845	0.998	0.002
Ube2h	4	0.0015783	0.00019039	0.002391	1592	4	-0.7316	0.99842	0.99981	1	19228	0	-0.7316	-4.501	0.957	0.997	0.003
Pom121	4	0.0060889	0.001019	0.01027	2007	3	-0.72911	0.91723	0.93467	1	17263	0	-0.72911	-5.815	0.96	0.997	0.003
Slc16a1	4	0.0054526	0.001019	0.01027	1982	3	-0.72842	0.5437	0.7188	1	12279	1	-0.72842	-4.955	0.958	0.997	0.003
Med30	4	0.0056608	0.001019	0.01027	1987	2	-0.7278	0.16723	0.36813	1	6397	2	-0.7278	61.636	0.434	1	0
Ypel5	4	0.00011037	2.3949e-07	5e-06	918	4	-0.72728	0.99989	1	1	19752	0	-0.72728	2.03	0.945	0.996	0.004
Vrk1	4	0.00037497	2.1554e-06	3.7e-05	1194	4	-0.72687	0.99963	1	1	19506	0	-0.72687	2.832	0.945	0.996	0.004
Dot1l	4	0.00064509	1.3651e-05	0.00021	1341	4	-0.72682	0.99935	0.99999	1	19401	0	-0.72682	1.764	0.947	0.996	0.004
Mtif2	4	0.0042665	0.00060711	0.006598	1898	4	-0.72548	0.99573	0.99942	1	19019	0	-0.72548	-0.63	0.953	0.997	0.003
Mios	4	0.0038858	0.0005343	0.005869	1870	3	-0.7245	0.99297	0.99891	1	18887	0	-0.7245	0.815	0.948	0.996	0.004
Prkrir	4	0.0021834	0.00032355	0.003911	1689	4	-0.72254	0.99782	0.99968	1	19165	0	-0.72254	0.407	0.95	0.996	0.004
Tgif2	4	0.0052052	0.00091222	0.009557	1967	3	-0.71964	0.72027	0.76368	1	14015	1	-0.71964	-8.914	0.965	0.997	0.003
Tulp3	4	0.0048559	0.00081019	0.008519	1939	3	-0.71885	0.98516	0.99584	1	18629	0	-0.71885	-0.563	0.953	0.997	0.003
Lin54	4	0.0012641	0.00013435	0.001816	1524	4	-0.71812	0.99874	0.99987	1	19278	0	-0.71812	6.404	0.937	0.998	0.002
Gm5935	4	0.010038	0.0012925	0.01259	2112	2	-0.71767	0.90906	0.92627	1	17089	0	-0.71767	24.589	0.825	0.998	0.002
Ugp2	4	0.0044239	0.00080972	0.008519	1908	3	-0.71739	0.78385	0.79966	1	14886	1	-0.71739	-8.97	0.965	0.997	0.003
Med23	4	0.0062608	0.001019	0.01027	2012	3	-0.71633	0.9928	0.99891	1	18879	0	-0.71633	-0.114	0.953	0.997	0.003
Lsm3	4	0.0034468	0.00051275	0.005742	1840	4	-0.71486	0.99655	0.99949	1	19062	0	-0.71486	6.7	0.935	0.998	0.002
Glce	3	0.0033448	0.00015495	0.002085	1834	3	-0.712	0.99666	0.99985	1	19069	0	-0.712	3.249	0.943	0.996	0.004
4933427D14Rik	4	0.0062837	0.001019	0.01027	2013	3	-0.70966	0.9874	0.99705	1	18701	0	-0.70966	0.029	0.952	0.997	0.003
Atpaf2	4	0.00019652	7.1847e-07	1.3e-05	1051	4	-0.70944	0.9998	1	1	19635	0	-0.70944	4.924	0.942	0.996	0.004
Lamtor1	4	0.00034425	2.1554e-06	3.7e-05	1179	4	-0.70911	0.99966	1	1	19518	0	-0.70911	3.28	0.943	0.996	0.004
Ncaph	4	0.019956	0.0036103	0.032325	2309	2	-0.70895	0.95501	0.979	1	17975	0	-0.70895	0.053	0.952	0.997	0.003
9130011E15Rik	4	0.002472	0.00037241	0.004356	1737	4	-0.70652	0.99753	0.99963	1	19136	0	-0.70652	-2.866	0.955	0.997	0.003
BC005624	4	0.0020091	0.00032307	0.003911	1669	4	-0.70609	0.99799	0.99968	1	19178	0	-0.70609	3.274	0.943	0.996	0.004
Mpi	4	0.0077665	0.00111	0.011079	2055	3	-0.70606	0.831	0.85787	1	15637	1	-0.70606	-6.44	0.96	0.997	0.003
Exoc7	4	0.0023683	0.00037193	0.004356	1717	4	-0.70602	0.99763	0.99963	1	19145	0	-0.70602	1.507	0.947	0.996	0.004
Sdhb	4	0.0006388	9.3401e-06	0.000144	1338	4	-0.70557	0.99936	0.99999	1	19403	0	-0.70557	2.236	0.945	0.996	0.004
Rac1	4	0.00031881	1.6764e-06	2.9e-05	1162	4	-0.70432	0.99968	1	1	19534	0	-0.70432	0.776	0.948	0.996	0.004
Eif3k	4	0.00059205	6.9452e-06	0.000108	1315	4	-0.70277	0.99941	0.99999	1	19422	0	-0.70277	-0.184	0.953	0.997	0.003
Csde1	4	0.0022347	0.00032355	0.003911	1699	4	-0.70264	0.99777	0.99968	1	19157	0	-0.70264	4.382	0.943	0.996	0.004
Vps72	4	0.023394	0.0051785	0.045071	2374	2	-0.70264	0.96156	0.98522	1	18088	0	-0.70264	13.802	0.905	0.998	0.002
Olfr1381	4	0.0059495	0.001019	0.01027	1997	3	-0.70129	0.24395	0.43421	1	7673	1	-0.70129	-12.011	0.968	0.993	0.007
Rad50	4	0.0043001	0.00063393	0.006886	1902	3	-0.70068	0.99349	0.99903	1	18906	0	-0.70068	5.174	0.942	0.998	0.002
Gtpbp8	4	0.0024692	0.00037241	0.004356	1736	4	-0.69767	0.99753	0.99963	1	19137	0	-0.69767	-2.54	0.955	0.997	0.003
Tm9sf3	4	0.00091721	4.4785e-05	0.000639	1430	4	-0.69561	0.99908	0.99996	1	19343	0	-0.69561	5.835	0.938	0.998	0.002
Srp68	4	0.0077076	0.00111	0.011079	2054	3	-0.6949	0.21949	0.39268	1	7259	1	-0.6949	-10.93	0.968	0.995	0.005
Pfdn4	4	0.0032597	0.00051227	0.005742	1827	4	-0.69444	0.99674	0.99949	1	19076	0	-0.69444	-2.213	0.955	0.997	0.003
Pmm2	4	0.00031833	1.6764e-06	2.9e-05	1160	4	-0.6943	0.99968	1	1	19536	0	-0.6943	3.049	0.945	0.996	0.004
Wac	4	0.0030522	0.00051227	0.005742	1810	4	-0.69415	0.99695	0.99949	1	19087	0	-0.69415	3.024	0.945	0.996	0.004
Tti2	4	0.003331	0.00051275	0.005742	1832	4	-0.69381	0.99667	0.99949	1	19071	0	-0.69381	-0.113	0.953	0.997	0.003
Eefsec	4	0.0061058	0.001019	0.01027	2008	3	-0.69365	0.98373	0.99512	1	18597	0	-0.69365	-5.89	0.96	0.997	0.003
Casp8ap2	4	0.0075282	0.0010195	0.01027	2050	3	-0.69061	0.9941	0.99903	1	18935	0	-0.69061	-4.536	0.957	0.997	0.003
Dyrk2	4	0.0017292	0.00019087	0.002391	1629	4	-0.68936	0.99827	0.99981	1	19203	0	-0.68936	-0.326	0.953	0.997	0.003
Vps4b	4	0.0084941	0.0011881	0.01165	2080	3	-0.68833	0.98062	0.99286	1	18517	0	-0.68833	0.97	0.947	0.996	0.004
Cnot1	4	0.0065587	0.0010195	0.01027	2027	3	-0.68802	0.96332	0.98697	1	18138	0	-0.68802	10.357	0.923	0.998	0.002
2010107E04Rik	4	0.011469	0.0014223	0.01346	2150	2	-0.68554	0.83463	0.86237	1	15695	1	-0.68554	30.109	0.778	0.998	0.002
Gm14151	4	0.0037093	0.00053382	0.005869	1856	4	-0.68545	0.99629	0.99949	1	19051	0	-0.68545	-7.994	0.962	0.997	0.003
Usp34	4	0.00070247	1.8441e-05	0.000278	1366	4	-0.68453	0.9993	0.99998	1	19384	0	-0.68453	-3.185	0.955	0.997	0.003
Bnip1	4	0.0010588	9.2683e-05	0.001284	1474	4	-0.68358	0.99894	0.99991	1	19313	0	-0.68358	7.443	0.933	0.998	0.002
Slc45a4	4	0.00047514	6.4662e-06	0.000104	1258	4	-0.68348	0.99952	0.99999	1	19458	0	-0.68348	2.045	0.945	0.996	0.004
Pcyt2	4	0.0027773	0.0003772	0.004356	1778	4	-0.68334	0.99722	0.99963	1	19106	0	-0.68334	1.731	0.947	0.996	0.004
Scgb1b19	4	0.0068663	0.0010195	0.01027	2038	2	-0.68216	0.17767	0.37222	1	6563	1	-0.68216	13.269	0.907	0.998	0.002
Zc3h4	4	0.00068912	1.8441e-05	0.000278	1362	4	-0.68186	0.99931	0.99998	1	19386	0	-0.68186	11.649	0.917	0.998	0.002
Dyrk1a	4	0.0015456	0.00016261	0.00211	1584	4	-0.68163	0.99845	0.99984	1	19233	0	-0.68163	-1.689	0.955	0.997	0.003
Smg5	4	0.0029778	0.00044856	0.00514	1797	4	-0.68155	0.99702	0.99956	1	19097	0	-0.68155	14.192	0.902	0.998	0.002
Pggt1b	4	0.0084179	0.0011881	0.01165	2076	3	-0.68104	0.30055	0.48242	1	8657	1	-0.68104	-8.811	0.965	0.997	0.003
Fgfr1op	4	0.025385	0.0058615	0.049964	2403	3	-0.68085	0.6407	0.74122	1	13168	1	-0.68085	-4.9	0.958	0.997	0.003
Vmn1r139	4	0.017117	0.0028368	0.025633	2250	2	-0.68053	0.013533	0.046516	1	1327	1	-0.68053	10.131	0.925	0.998	0.002
Sephs2	4	0.0089945	0.0011881	0.01165	2094	3	-0.67944	0.93488	0.96148	1	17578	0	-0.67944	-5.989	0.96	0.997	0.003
Cep44	4	0.0014502	0.00016261	0.00211	1564	4	-0.67883	0.99855	0.99984	1	19244	0	-0.67883	2.29	0.945	0.996	0.004
Tox4	4	0.0058742	0.001019	0.01027	1996	3	-0.67745	0.87778	0.89618	1	16525	0	-0.67745	-8.078	0.962	0.997	0.003
Zranb2	4	0.0076446	0.0010502	0.010569	2053	3	-0.67645	0.85147	0.87138	1	15994	0	-0.67645	-4.474	0.957	0.997	0.003
Gm21498	4	0.011255	0.0014223	0.01346	2143	3	-0.67638	0.9834	0.99471	1	18588	0	-0.67638	-1.676	0.955	0.997	0.003
Rbbp8	4	0.0022228	0.00032355	0.003911	1696	4	-0.67615	0.99778	0.99968	1	19158	0	-0.67615	-1.789	0.955	0.997	0.003
Gm5382	4	0.0084225	0.0011881	0.01165	2077	3	-0.67579	0.79206	0.8176	1	14997	1	-0.67579	-7.696	0.962	0.997	0.003
Arid2	4	0.00036121	2.1554e-06	3.7e-05	1188	4	-0.67548	0.99964	1	1	19511	0	-0.67548	5.606	0.94	0.998	0.002
Fignl1	4	0.0035182	0.00051275	0.005742	1844	4	-0.67539	0.99648	0.99949	1	19060	0	-0.67539	-3.513	0.955	0.997	0.003
Gm14850	4	0.0064112	0.001019	0.01027	2018	2	-0.67531	0.051835	0.14322	1	2959	1	-0.67531	-3.199	0.955	0.997	0.003
Ugt1a1	4	0.020935	0.0040998	0.036201	2328	3	-0.67527	0.32664	0.50474	1	9112	1	-0.67527	-5.619	0.958	0.997	0.003
Vmn1r143	3	0.0026975	7.975e-05	0.001121	1766	3	-0.67492	0.9973	0.99992	1	19114	0	-0.67492	1.76	0.947	0.996	0.004
Malsu1	4	0.00334	0.00051275	0.005742	1833	4	-0.67481	0.99666	0.99949	1	19070	0	-0.67481	9.342	0.927	0.998	0.002
Armc7	4	0.0059865	0.001019	0.01027	2002	3	-0.6747	0.96612	0.98697	1	18200	0	-0.6747	-3.972	0.955	0.997	0.003
Gm15284	4	0.01079	0.0014223	0.01346	2133	3	-0.67469	0.98192	0.99337	1	18547	0	-0.67469	-2.789	0.955	0.997	0.003
Fitm2	4	0.011591	0.0014223	0.01346	2155	3	-0.67305	0.96751	0.98697	1	18228	0	-0.67305	-5.6	0.958	0.997	0.003
Rad54l2	4	0.018071	0.0028368	0.025633	2267	3	-0.67122	0.98121	0.99286	1	18531	0	-0.67122	1.026	0.947	0.996	0.004
Rnf168	4	0.018624	0.0028372	0.025633	2278	2	-0.67051	0.91319	0.92918	1	17186	0	-0.67051	16.68	0.876	0.998	0.002
Slc30a9	4	0.00063276	9.3401e-06	0.000144	1336	4	-0.66968	0.99937	0.99999	1	19405	0	-0.66968	2.18	0.945	0.996	0.004
Olfr380	4	0.0071193	0.0010195	0.01027	2040	3	-0.66913	0.97983	0.99286	1	18497	0	-0.66913	-5.158	0.958	0.997	0.003
Dis3l2	4	0.00090455	4.4785e-05	0.000639	1426	4	-0.66905	0.9991	0.99996	1	19345	0	-0.66905	2.018	0.945	0.996	0.004
Lin37	4	0.000874	4.4306e-05	0.000639	1417	4	-0.668	0.99913	0.99996	1	19352	0	-0.668	-4.364	0.957	0.997	0.003
Krtap4-9	4	0.026492	0.0058615	0.049964	2419	2	-0.66721	0.94139	0.96814	1	17693	0	-0.66721	-0.916	0.953	0.997	0.003
Rheb	4	0.016503	0.0021997	0.020258	2236	2	-0.66666	0.98303	0.99428	1	18582	0	-0.66666	1.876	0.947	0.996	0.004
Rab3gap1	4	0.0010527	9.2683e-05	0.001284	1472	4	-0.66583	0.99895	0.99991	1	19314	0	-0.66583	1.96	0.945	0.996	0.004
Gm561	4	0.00064672	1.3651e-05	0.00021	1342	4	-0.66532	0.99935	0.99999	1	19400	0	-0.66532	4.377	0.943	0.996	0.004
Ndufa9	4	0.0071858	0.0010195	0.01027	2042	3	-0.66514	0.71624	0.76368	1	13966	1	-0.66514	8.01	0.93	0.998	0.002
Phf23	4	0.0086902	0.0011881	0.01165	2083	3	-0.66365	0.98537	0.99618	1	18636	0	-0.66365	2.747	0.945	0.996	0.004
Rabif	4	0.0026541	0.00037672	0.004356	1761	4	-0.66354	0.99735	0.99963	1	19119	0	-0.66354	-2.323	0.955	0.997	0.003
Tomm70a	4	0.013646	0.0015746	0.014827	2190	3	-0.66229	0.98895	0.99794	1	18747	0	-0.66229	9.322	0.927	0.998	0.002
Aimp2	4	0.0010084	5.7238e-05	0.000808	1457	4	-0.66139	0.99899	0.99994	1	19327	0	-0.66139	-6.343	0.96	0.997	0.003
Cpsf6	4	0.021869	0.0045898	0.04024	2350	3	-0.66131	0.049078	0.13655	1	2866	1	-0.66131	12.967	0.908	0.998	0.002
Exoc8	4	0.0017683	0.00019087	0.002391	1636	4	-0.66051	0.99823	0.99981	1	19197	0	-0.66051	4.438	0.943	0.996	0.004
Fdxr	4	0.0082553	0.0011105	0.011079	2068	3	-0.66039	0.93066	0.95768	1	17497	0	-0.66039	-9.419	0.968	0.997	0.003
Hnrnph1	4	0.0021967	0.00032355	0.003911	1691	4	-0.66029	0.9978	0.99968	1	19163	0	-0.66029	-2.494	0.955	0.997	0.003
Cxxc1	4	0.0057434	0.001019	0.01027	1991	3	-0.66015	0.99389	0.99903	1	18924	0	-0.66015	-3.384	0.955	0.997	0.003
Cspp1	4	0.00080796	2.6104e-05	0.000384	1392	4	-0.6569	0.99919	0.99997	1	19366	0	-0.6569	5.295	0.94	0.998	0.002
Smarcd1	4	0.00078461	2.5625e-05	0.000381	1383	4	-0.65663	0.99922	0.99997	1	19372	0	-0.65663	2.802	0.945	0.996	0.004
Prosc	4	0.0057687	0.001019	0.01027	1993	3	-0.65573	0.84609	0.87138	1	15896	0	-0.65573	-13.449	0.972	0.993	0.007
Nfya	4	0.00017957	2.3949e-07	5e-06	1028	4	-0.65478	0.99982	1	1	19655	0	-0.65478	-0.625	0.953	0.997	0.003
Fen1	4	0.00026418	7.1847e-07	1.3e-05	1124	4	-0.65438	0.99974	1	1	19567	0	-0.65438	-0.21	0.953	0.997	0.003
Cdca8	4	0.0012557	0.00013435	0.001816	1521	4	-0.65335	0.99874	0.99987	1	19280	0	-0.65335	9.515	0.927	0.998	0.002
Ndufa10	4	0.006769	0.0010195	0.01027	2035	3	-0.65255	0.75402	0.77729	1	14433	1	-0.65255	6.299	0.937	0.998	0.002
Pcx	4	0.0011333	9.3162e-05	0.001284	1493	4	-0.6518	0.99887	0.99991	1	19298	0	-0.6518	3.49	0.943	0.996	0.004
Tsen15	4	0.01742	0.0028368	0.025633	2254	3	-0.64916	0.95563	0.979	1	17988	0	-0.64916	-5.931	0.96	0.997	0.003
Hspa1l	4	0.01115	0.0014223	0.01346	2142	3	-0.64882	0.92969	0.95768	1	17478	0	-0.64882	-3.077	0.955	0.997	0.003
Gm10375	4	0.01348	0.0014228	0.01346	2187	3	-0.64867	0.99239	0.99878	1	18866	0	-0.64867	15.603	0.89	0.998	0.002
Unc45a	4	0.0030824	0.00051227	0.005742	1812	4	-0.64768	0.99692	0.99949	1	19085	0	-0.64768	12.701	0.908	0.998	0.002
Mdh2	4	0.00020517	7.1847e-07	1.3e-05	1061	4	-0.64759	0.99979	1	1	19626	0	-0.64759	-3.501	0.955	0.997	0.003
Fdx1	4	0.0007053	1.8441e-05	0.000278	1368	4	-0.64738	0.99929	0.99998	1	19383	0	-0.64738	6.866	0.935	0.998	0.002
Ptcd3	4	0.012462	0.0014228	0.01346	2168	2	-0.64674	0.55009	0.72328	1	12329	1	-0.64674	41.589	0.648	0.997	0.003
Gak	4	0.0042031	0.00060711	0.006598	1895	4	-0.6464	0.9958	0.99942	1	19021	0	-0.6464	-9.608	0.968	0.995	0.005
Mthfd1	4	0.0051284	0.00081019	0.008519	1963	4	-0.64515	0.99487	0.99924	1	18969	0	-0.64515	7.228	0.933	0.998	0.002
0610009B22Rik	4	0.001466	0.00016261	0.00211	1568	4	-0.6448	0.99853	0.99984	1	19243	0	-0.6448	6.669	0.935	0.998	0.002
Coa3	4	0.012711	0.0014228	0.01346	2173	3	-0.64362	0.96243	0.98614	1	18109	0	-0.64362	24.171	0.825	0.998	0.002
Snip1	4	0.014365	0.0019674	0.018282	2204	3	-0.64258	0.79715	0.8176	1	15078	1	-0.64258	1.867	0.947	0.996	0.004
Fthl17	4	0.0022146	0.00032355	0.003911	1694	4	-0.64151	0.99779	0.99968	1	19159	0	-0.64151	7.291	0.933	0.998	0.002
Gm15107	4	0.0049431	0.00081019	0.008519	1948	4	-0.63982	0.99506	0.99924	1	18980	0	-0.63982	-2.156	0.955	0.997	0.003
Esf1	4	0.0036165	0.00053382	0.005869	1853	4	-0.63889	0.99638	0.99949	1	19053	0	-0.63889	-4.209	0.957	0.997	0.003
Safb	4	0.0030379	0.00051227	0.005742	1807	4	-0.63852	0.99696	0.99949	1	19090	0	-0.63852	-3.527	0.955	0.997	0.003
Srrm1	4	0.019526	0.0032108	0.028786	2302	2	-0.63845	0.90971	0.92627	1	17108	0	-0.63845	18.268	0.87	0.998	0.002
Cenpe	4	0.01666	0.0022002	0.020258	2238	3	-0.6368	0.62565	0.73224	1	13025	1	-0.6368	-9.884	0.968	0.995	0.005
Vmn2r40	4	0.016878	0.0022002	0.020258	2243	3	-0.63468	0.058629	0.14536	1	3198	1	-0.63468	-11.774	0.968	0.993	0.007
Hist1h2ai	4	0.023334	0.0051785	0.045071	2373	2	-0.63391	0.96886	0.98856	1	18258	0	-0.63391	-8.497	0.963	0.997	0.003
Lgals1	4	0.017025	0.0022002	0.020258	2248	3	-0.63269	0.91103	0.92627	1	17142	0	-0.63269	19.919	0.861	0.998	0.002
Dcps	4	0.011498	0.0014223	0.01346	2151	3	-0.62992	0.99446	0.99903	1	18953	0	-0.62992	-11.718	0.968	0.993	0.007
Rer1	4	0.024648	0.005861	0.049964	2392	3	-0.6288	0.96265	0.98614	1	18115	0	-0.6288	1.982	0.945	0.996	0.004
Nedd1	4	0.0084055	0.0011881	0.01165	2075	2	-0.62868	0.4943	0.70088	1	11908	1	-0.62868	-1.46	0.955	0.997	0.003
Ssu72	4	0.00024238	7.1847e-07	1.3e-05	1102	4	-0.62802	0.99976	1	1	19587	0	-0.62802	5.689	0.94	0.998	0.002
Exoc6b	4	0.0091346	0.0011881	0.01165	2096	3	-0.62787	0.96468	0.98697	1	18163	0	-0.62787	-5.948	0.96	0.997	0.003
Scn3b	4	0.010879	0.0014223	0.01346	2135	3	-0.62686	0.75504	0.77729	1	14447	1	-0.62686	4.971	0.942	0.996	0.004
Vmn1r95	3	0.025169	0.0058744	0.050054	2401	2	-0.62601	0.068933	0.166	1	3540	1	-0.62601	-16.732	0.977	0.985	0.015
Gm11569	4	0.019478	0.0032108	0.028786	2301	2	-0.62559	0.68789	0.75927	1	13647	1	-0.62559	-0.687	0.953	0.997	0.003
Zmynd8	4	0.0029193	0.00044809	0.00514	1792	4	-0.6252	0.99708	0.99956	1	19103	0	-0.6252	-2.478	0.955	0.997	0.003
Npas3	4	0.0033282	0.00051275	0.005742	1831	4	-0.62475	0.99667	0.99949	1	19072	0	-0.62475	-4.261	0.957	0.997	0.003
Arpc3	4	0.0012202	0.00011328	0.001537	1516	4	-0.62406	0.99878	0.99989	1	19288	0	-0.62406	-5.998	0.96	0.997	0.003
Sycn	4	0.0088558	0.0011881	0.01165	2089	3	-0.62134	0.45904	0.68287	1	11459	1	-0.62134	-11.057	0.968	0.993	0.007
Nr2c2ap	4	0.018045	0.0028368	0.025633	2266	3	-0.62089	0.89217	0.90709	1	16780	0	-0.62089	-4.635	0.958	0.997	0.003
Gm10228	4	0.012002	0.0014223	0.01346	2159	3	-0.62028	0.40201	0.59739	1	10424	1	-0.62028	-6.055	0.96	0.997	0.003
Ipo5	4	0.00036784	2.1554e-06	3.7e-05	1189	4	-0.61935	0.99963	1	1	19510	0	-0.61935	5.92	0.938	0.998	0.002
Gm5662	4	0.010443	0.001293	0.01259	2119	3	-0.61921	0.98557	0.99648	1	18644	0	-0.61921	-5.172	0.958	0.997	0.003
Ipo9	4	0.023745	0.005861	0.049964	2380	3	-0.61895	0.90066	0.91382	1	16942	0	-0.61895	-9.986	0.968	0.995	0.005
Rpp40	4	0.010742	0.0014223	0.01346	2131	3	-0.61824	0.97009	0.98856	1	18295	0	-0.61824	13.712	0.907	0.998	0.002
Nudc	4	0.0013481	0.00016213	0.00211	1547	4	-0.61697	0.99865	0.99984	1	19262	0	-0.61697	20.098	0.861	0.998	0.002
Fth1	4	0.0076251	0.0010502	0.010569	2052	3	-0.61572	0.83023	0.84893	1	15626	1	-0.61572	4.626	0.943	0.996	0.004
Gmcl1l	4	0.019021	0.0028372	0.025633	2289	3	-0.61459	0.99107	0.99848	1	18823	0	-0.61459	2.581	0.945	0.996	0.004
Pelp1	4	0.007398	0.0010195	0.01027	2047	3	-0.61386	0.99009	0.99831	1	18792	0	-0.61386	18.017	0.871	0.998	0.002
Olfr398	4	0.0023254	0.00037193	0.004356	1711	4	-0.61358	0.99767	0.99963	1	19149	0	-0.61358	-6.324	0.96	0.997	0.003
Gm5634	4	0.0095333	0.0011886	0.01165	2104	3	-0.61254	0.76948	0.79079	1	14655	1	-0.61254	-8.031	0.962	0.997	0.003
Nono	4	0.0020544	0.00032307	0.003911	1674	4	-0.61229	0.99795	0.99968	1	19173	0	-0.61229	-2.954	0.955	0.997	0.003
Hs6st1	4	0.0010506	9.2683e-05	0.001284	1470	4	-0.61094	0.99895	0.99991	1	19315	0	-0.61094	-4.107	0.957	0.997	0.003
Ehmt1	4	0.0030048	0.00044856	0.00514	1802	4	-0.60805	0.997	0.99956	1	19094	0	-0.60805	-0.553	0.953	0.997	0.003
Pik3c3	4	0.019308	0.0032108	0.028786	2296	3	-0.60792	0.56638	0.72328	1	12465	1	-0.60792	-12.94	0.972	0.993	0.007
Pgs1	4	0.0010845	9.2683e-05	0.001284	1478	4	-0.60774	0.99892	0.99991	1	19309	0	-0.60774	-11.07	0.968	0.993	0.007
Gtf2e1	4	0.009259	0.0011886	0.01165	2101	3	-0.60764	0.99291	0.99891	1	18885	0	-0.60764	8.937	0.927	0.998	0.002
Gm4214	4	0.0179	0.0028368	0.025633	2263	3	-0.6069	0.51373	0.71429	1	12045	1	-0.6069	-13.507	0.972	0.993	0.007
Kat7	4	0.025219	0.0058615	0.049964	2402	3	-0.60561	0.99416	0.99903	1	18937	0	-0.60561	-3.574	0.955	0.997	0.003
Phf20	4	0.0038972	0.0005343	0.005869	1872	4	-0.60533	0.9961	0.99949	1	19039	0	-0.60533	-12.915	0.972	0.993	0.007
Gm8994	4	0.0030975	0.00051227	0.005742	1813	4	-0.60491	0.9969	0.99949	1	19084	0	-0.60491	-4.658	0.958	0.997	0.003
Wrb	4	0.00021518	7.1847e-07	1.3e-05	1073	4	-0.60422	0.99978	1	1	19616	0	-0.60422	2.118	0.945	0.996	0.004
Vmn2r36	4	0.021034	0.0040998	0.036201	2331	2	-0.60092	0.0092951	0.034265	1	1019	1	-0.60092	-15.778	0.975	0.986	0.014
Ercc6l	4	0.0059791	0.001019	0.01027	2001	3	-0.60083	0.70776	0.76368	1	13869	1	-0.60083	-14.24	0.973	0.993	0.007
Nek1	4	0.011535	0.0014223	0.01346	2153	3	-0.60038	0.6009	0.72778	1	12780	1	-0.60038	-8.536	0.963	0.997	0.003
Rab37	4	0.00043885	6.4662e-06	0.000104	1235	4	-0.59382	0.99956	0.99999	1	19474	0	-0.59382	-4.402	0.957	0.997	0.003
Taf3	4	0.00067658	1.8441e-05	0.000278	1355	4	-0.59375	0.99932	0.99998	1	19391	0	-0.59375	-5.886	0.96	0.997	0.003
Pus7	4	0.0091833	0.0011881	0.01165	2098	3	-0.59222	0.9693	0.98856	1	18272	0	-0.59222	-0.886	0.953	0.997	0.003
Ganab	4	0.0026167	0.00037672	0.004356	1758	4	-0.59108	0.99738	0.99963	1	19122	0	-0.59108	-17.261	0.977	0.983	0.017
Mrpl34	4	0.013687	0.0015746	0.014827	2192	3	-0.5897	0.9709	0.98856	1	18313	0	-0.5897	2.073	0.945	0.996	0.004
Actr5	4	0.00088581	4.4306e-05	0.000639	1421	4	-0.58934	0.99911	0.99996	1	19349	0	-0.58934	-4.803	0.958	0.997	0.003
Pfas	4	0.026256	0.0058615	0.049964	2413	3	-0.58897	0.64611	0.74122	1	13217	1	-0.58897	-13.215	0.972	0.993	0.007
4921509C19Rik	4	0.016028	0.0019679	0.018282	2225	3	-0.58693	0.91302	0.92918	1	17181	0	-0.58693	-13.267	0.972	0.993	0.007
Baz1b	4	0.01227	0.0014228	0.01346	2163	3	-0.58558	0.9756	0.99059	1	18411	0	-0.58558	-5.227	0.958	0.997	0.003
Camsap3	4	0.0021906	0.00032355	0.003911	1690	4	-0.58345	0.99781	0.99968	1	19164	0	-0.58345	-3.27	0.955	0.997	0.003
Ube2v2	4	0.013144	0.0014228	0.01346	2182	3	-0.58278	0.85633	0.87585	1	16093	0	-0.58278	-3.881	0.955	0.997	0.003
Olfr1129	4	0.010306	0.0012925	0.01259	2118	3	-0.58056	0.85668	0.87585	1	16100	0	-0.58056	-11.415	0.968	0.993	0.007
Nadk	4	0.017192	0.0028368	0.025633	2251	2	-0.58021	0.96756	0.98697	1	18229	0	-0.58021	0.427	0.948	0.996	0.004
Gm3500	4	0.013353	0.0014228	0.01346	2185	2	-0.57802	0.001583	0.0047278	0	372	2	-0.57802	-18.313	0.977	0.98	0.02
Kat6a	4	0.005968	0.001019	0.01027	1999	3	-0.57691	0.88502	0.89618	1	16650	0	-0.57691	-8.419	0.963	0.997	0.003
Stk11	4	0.00078155	2.5625e-05	0.000381	1382	4	-0.57574	0.99922	0.99997	1	19373	0	-0.57574	2.829	0.945	0.996	0.004
Ipo11	4	0.0037692	0.00053382	0.005869	1861	3	-0.57555	0.39923	0.59739	1	10359	1	-0.57555	-12.793	0.972	0.993	0.007
Smg6	4	0.014587	0.0019674	0.018282	2208	3	-0.57452	0.77742	0.79519	1	14793	1	-0.57452	-7.58	0.962	0.997	0.003
Lrrc46	4	0.0089417	0.0011881	0.01165	2090	3	-0.57404	0.99343	0.99903	1	18903	0	-0.57404	-3.153	0.955	0.997	0.003
Omt2b	4	0.012497	0.0014228	0.01346	2169	3	-0.57378	0.99398	0.99903	1	18929	0	-0.57378	-5.689	0.96	0.997	0.003
Ska2	4	0.00040654	3.5923e-06	6.1e-05	1215	4	-0.57246	0.99959	1	1	19488	0	-0.57246	4.04	0.943	0.996	0.004
Kdm2a	4	0.0039492	0.0005343	0.005869	1877	4	-0.57213	0.99605	0.99949	1	19036	0	-0.57213	-3.041	0.955	0.997	0.003
Polr1a	4	0.012577	0.0014228	0.01346	2172	3	-0.5717	0.98916	0.99794	1	18753	0	-0.5717	30.668	0.771	0.998	0.002
Alpi	4	0.00061137	8.8611e-06	0.000137	1325	4	-0.56926	0.99939	0.99999	1	19413	0	-0.56926	-1.157	0.953	0.997	0.003
1700001P01Rik	4	0.0016517	0.00019039	0.002391	1611	4	-0.56847	0.99835	0.99981	1	19212	0	-0.56847	-6.957	0.96	0.997	0.003
Exosc1	4	0.018376	0.0028372	0.025633	2274	3	-0.56846	0.98826	0.9973	1	18722	0	-0.56846	-18.698	0.977	0.975	0.025
Dcp2	4	0.0080566	0.0011105	0.011079	2063	3	-0.56735	0.97327	0.98995	1	18360	0	-0.56735	-3.464	0.955	0.997	0.003
Psmg1	4	0.018251	0.0028372	0.025633	2271	3	-0.56681	0.96432	0.98697	1	18157	0	-0.56681	-9.121	0.965	0.997	0.003
Rsph3b	4	0.00074575	1.892e-05	0.000283	1376	4	-0.56671	0.99925	0.99998	1	19378	0	-0.56671	-3.054	0.955	0.997	0.003
Dcaf15	4	0.0029364	0.00044809	0.00514	1794	4	-0.56513	0.99706	0.99956	1	19100	0	-0.56513	-8.967	0.965	0.997	0.003
Cab39	4	0.026372	0.0058615	0.049964	2416	3	-0.56217	0.8348	0.86237	1	15698	1	-0.56217	-8.775	0.963	0.997	0.003
D030056L22Rik	4	0.005139	0.00081019	0.008519	1965	4	-0.56209	0.99486	0.99924	1	18968	0	-0.56209	0.807	0.948	0.996	0.004
Krtap5-3	4	0.00053348	6.9452e-06	0.000108	1287	4	-0.56143	0.99947	0.99999	1	19438	0	-0.56143	16.008	0.885	0.998	0.002
1600002H07Rik	4	0.00077592	2.5625e-05	0.000381	1380	4	-0.56107	0.99922	0.99997	1	19374	0	-0.56107	6.968	0.933	0.998	0.002
Olfr228	4	0.010007	0.0011886	0.01165	2111	3	-0.56073	0.72293	0.76368	1	14050	1	-0.56073	-14.926	0.975	0.992	0.008
Ttf2	4	0.014994	0.0019674	0.018282	2213	2	-0.56063	0.67345	0.75927	1	13480	1	-0.56063	-8.34	0.962	0.997	0.003
Sugp1	4	0.00081643	2.6104e-05	0.000384	1398	4	-0.56006	0.99918	0.99997	1	19362	0	-0.56006	2.766	0.945	0.996	0.004
Mrpl2	4	0.012452	0.0014228	0.01346	2167	3	-0.55977	0.94145	0.96814	1	17694	0	-0.55977	-0.562	0.953	0.997	0.003
Pou3f3	4	0.0035914	0.00053382	0.005869	1850	4	-0.55937	0.99641	0.99949	1	19056	0	-0.55937	-6.364	0.96	0.997	0.003
Apc	4	0.019262	0.0032108	0.028786	2293	3	-0.55908	0.89377	0.90709	1	16813	0	-0.55908	-6.129	0.96	0.997	0.003
Rbm28	4	0.02277	0.005178	0.045071	2361	2	-0.55806	0.21574	0.38458	1	7199	2	-0.55806	5.644	0.94	0.998	0.002
Eny2	4	0.0009982	5.6759e-05	0.000806	1454	4	-0.55502	0.999	0.99994	1	19329	0	-0.55502	-2.304	0.955	0.997	0.003
Zfp534	3	0.009192	0.0022524	0.020721	2099	3	-0.55498	0.99081	0.99775	1	18813	0	-0.55498	-8.948	0.965	0.997	0.003
Elp4	4	0.0038737	0.0005343	0.005869	1868	4	-0.5549	0.99613	0.99949	1	19041	0	-0.5549	-3.852	0.955	0.997	0.003
Slc39a10	4	0.021939	0.0045898	0.04024	2351	3	-0.5538	0.99148	0.99848	1	18835	0	-0.5538	-8.889	0.965	0.997	0.003
Pou3f2	4	0.0089801	0.0011881	0.01165	2093	3	-0.55325	0.99438	0.99903	1	18947	0	-0.55325	-6.368	0.96	0.997	0.003
Tgif2lx1	4	0.021142	0.0040998	0.036201	2335	3	-0.55064	0.99398	0.99903	1	18928	0	-0.55064	-4.716	0.958	0.997	0.003
Adnp	4	0.0012294	0.00011328	0.001537	1518	4	-0.54995	0.99877	0.99989	1	19285	0	-0.54995	-10.598	0.968	0.995	0.005
Hells	4	0.016014	0.0019679	0.018282	2224	3	-0.54965	0.89019	0.90709	1	16741	0	-0.54965	-10.452	0.968	0.995	0.005
Trip13	4	0.0027725	0.0003772	0.004356	1777	4	-0.54819	0.99723	0.99963	1	19107	0	-0.54819	-3.8	0.955	0.997	0.003
Gm9268	4	0.010456	0.001293	0.01259	2121	3	-0.54815	0.98932	0.99794	1	18760	0	-0.54815	1.672	0.947	0.996	0.004
Swi5	4	0.015082	0.0019674	0.018282	2216	3	-0.54722	0.97858	0.99117	1	18468	0	-0.54722	-17.719	0.977	0.982	0.018
Cox19	4	0.014554	0.0019674	0.018282	2206	3	-0.54639	0.71552	0.76368	1	13958	1	-0.54639	-7.51	0.962	0.997	0.003
Ndufa4	4	0.0025768	0.00037672	0.004356	1750	4	-0.54518	0.99742	0.99963	1	19129	0	-0.54518	0.952	0.947	0.996	0.004
Nudcd3	4	0.002462	0.00037241	0.004356	1734	4	-0.54492	0.99754	0.99963	1	19138	0	-0.54492	14.087	0.903	0.998	0.002
Lemd3	4	0.024624	0.005861	0.049964	2390	3	-0.54452	0.99459	0.99903	1	18960	0	-0.54452	-9.799	0.968	0.995	0.005
Thoc6	4	0.0017198	0.00019087	0.002391	1628	4	-0.54405	0.99828	0.99981	1	19204	0	-0.54405	-8.314	0.962	0.997	0.003
Ctnnbl1	4	0.018569	0.0028372	0.025633	2276	3	-0.54392	0.88642	0.89985	1	16676	0	-0.54392	-19.139	0.977	0.969	0.031
Usp17lc	4	0.02613	0.0058615	0.049964	2411	2	-0.54292	0.93864	0.96496	1	17642	0	-0.54292	-1.592	0.955	0.997	0.003
Rhox3e	4	0.018806	0.0028372	0.025633	2282	3	-0.54274	0.979	0.99286	1	18478	0	-0.54274	-8.531	0.963	0.997	0.003
Xlr4a	4	0.012299	0.0014228	0.01346	2164	3	-0.54163	0.2239	0.40103	1	7330	1	-0.54163	-6.394	0.96	0.997	0.003
Gata4	4	0.0015581	0.00016261	0.00211	1587	4	-0.541	0.99844	0.99984	1	19230	0	-0.541	-5.064	0.958	0.997	0.003
Ccdc142	4	0.011431	0.0014223	0.01346	2149	3	-0.54045	0.99216	0.99848	1	18857	0	-0.54045	-0.642	0.953	0.997	0.003
Defa-rs7	4	0.016867	0.0022002	0.020258	2242	3	-0.53932	0.22436	0.40103	1	7336	1	-0.53932	-9.852	0.968	0.995	0.005
Ngrn	4	0.00093967	4.4785e-05	0.000639	1433	4	-0.53896	0.99906	0.99996	1	19342	0	-0.53896	-2.591	0.955	0.997	0.003
Exoc2	4	0.019257	0.0032108	0.028786	2292	2	-0.53878	0.86385	0.88423	1	16238	0	-0.53878	2.219	0.945	0.996	0.004
Ino80b	4	0.020403	0.0040993	0.036201	2316	3	-0.5374	0.99425	0.99903	1	18940	0	-0.5374	-2.018	0.955	0.997	0.003
Ola1	4	0.014453	0.0019674	0.018282	2205	3	-0.53728	0.96562	0.98697	1	18189	0	-0.53728	-10.384	0.968	0.995	0.005
Stoml2	4	0.0014488	0.00016261	0.00211	1563	4	-0.53562	0.99855	0.99984	1	19245	0	-0.53562	-6.595	0.96	0.997	0.003
Strip1	4	0.010969	0.0014223	0.01346	2138	3	-0.53407	0.99084	0.99831	1	18815	0	-0.53407	0.01	0.952	0.997	0.003
Ing5	4	0.0018356	0.00019087	0.002391	1644	4	-0.53397	0.99816	0.99981	1	19196	0	-0.53397	-4.455	0.957	0.997	0.003
Glg1	4	0.011526	0.0014223	0.01346	2152	3	-0.53312	0.93193	0.95768	1	17521	0	-0.53312	-10.555	0.968	0.995	0.005
Naa30	4	0.010885	0.0014223	0.01346	2136	3	-0.53296	0.98543	0.99648	1	18638	0	-0.53296	-1.75	0.955	0.997	0.003
Xlr4b	4	0.020598	0.0040993	0.036201	2323	3	-0.53189	0.60317	0.72778	1	12803	1	-0.53189	-3.673	0.955	0.997	0.003
Gm20809	4	0.023094	0.0051785	0.045071	2369	2	-0.53162	0.45986	0.68287	1	11478	1	-0.53162	-7.858	0.962	0.997	0.003
Dda1	4	0.0096485	0.0011886	0.01165	2107	3	-0.53106	0.98954	0.99813	1	18766	0	-0.53106	-9.759	0.968	0.995	0.005
Arl16	4	0.001477	0.00016261	0.00211	1571	4	-0.53104	0.99852	0.99984	1	19239	0	-0.53104	10.839	0.92	0.998	0.002
Ewsr1	4	0.0048306	0.00081019	0.008519	1935	4	-0.53064	0.99517	0.99924	1	18991	0	-0.53064	-4.589	0.958	0.997	0.003
Kif22	4	0.013193	0.0014228	0.01346	2184	3	-0.53025	0.98713	0.99677	1	18694	0	-0.53025	-3.671	0.955	0.997	0.003
Ing1	4	0.020965	0.0040998	0.036201	2330	3	-0.52988	0.96119	0.98522	1	18081	0	-0.52988	-5.976	0.96	0.997	0.003
Minos1	4	0.0014202	0.00016213	0.00211	1559	4	-0.52972	0.99858	0.99984	1	19251	0	-0.52972	-11.392	0.968	0.993	0.007
Etfa	4	0.0014092	0.00016213	0.00211	1557	4	-0.52964	0.99859	0.99984	1	19253	0	-0.52964	-6.513	0.96	0.997	0.003
Ybey	4	0.01181	0.0014223	0.01346	2157	3	-0.52789	0.95171	0.97395	1	17905	0	-0.52789	-7.18	0.96	0.997	0.003
Mrgbp	4	0.0071318	0.0010195	0.01027	2041	3	-0.5273	0.95874	0.9823	1	18039	0	-0.5273	-16.81	0.977	0.985	0.015
Atg101	4	0.00061647	8.8611e-06	0.000137	1327	4	-0.52667	0.99938	0.99999	1	19412	0	-0.52667	-6.239	0.96	0.997	0.003
Arl1	4	0.0091225	0.0011881	0.01165	2095	3	-0.52341	0.96486	0.98697	1	18169	0	-0.52341	-7.878	0.962	0.997	0.003
Idh3a	4	0.0023613	0.00037193	0.004356	1715	4	-0.52317	0.99764	0.99963	1	19146	0	-0.52317	-5.786	0.96	0.997	0.003
Kdm8	4	0.00095406	4.4785e-05	0.000639	1438	4	-0.52317	0.99905	0.99996	1	19338	0	-0.52317	-10.096	0.968	0.995	0.005
Pcm1	4	0.019871	0.0032113	0.028786	2305	3	-0.52021	0.89721	0.91048	1	16870	0	-0.52021	-11.29	0.968	0.993	0.007
Rbm42	4	0.012856	0.0014228	0.01346	2176	3	-0.51902	0.98982	0.99813	1	18782	0	-0.51902	1.307	0.947	0.996	0.004
Rab28	4	0.0022013	0.00032355	0.003911	1692	4	-0.51889	0.9978	0.99968	1	19161	0	-0.51889	0.748	0.948	0.996	0.004
Ankrd11	4	0.013574	0.0014228	0.01346	2189	3	-0.51798	0.97488	0.99059	1	18393	0	-0.51798	-18.078	0.977	0.98	0.02
Aifm1	4	0.012526	0.0014228	0.01346	2170	3	-0.51782	0.95581	0.98014	1	17992	0	-0.51782	-2.947	0.955	0.997	0.003
Tchp	4	0.0020302	0.00032307	0.003911	1671	4	-0.51759	0.99797	0.99968	1	19177	0	-0.51759	-10.178	0.968	0.995	0.005
Samd1	4	0.014201	0.0017638	0.016577	2202	3	-0.51717	0.9911	0.99848	1	18824	0	-0.51717	-13.53	0.972	0.993	0.007
Sp140	4	0.026374	0.0058615	0.049964	2417	2	-0.51632	0.2295	0.40103	1	7422	2	-0.51632	-1.799	0.955	0.997	0.003
Rbm27	4	0.019879	0.0032113	0.028786	2306	3	-0.51569	0.9874	0.99705	1	18702	0	-0.51569	0.181	0.952	0.997	0.003
Marcks	4	0.0015855	0.00019039	0.002391	1594	4	-0.51468	0.99841	0.99981	1	19226	0	-0.51468	-10.17	0.968	0.995	0.005
Pigc	4	0.014298	0.0017643	0.016577	2203	3	-0.51379	0.60382	0.72778	1	12808	1	-0.51379	-18.255	0.977	0.98	0.02
Zfp521	4	0.012051	0.0014223	0.01346	2160	3	-0.51265	0.9919	0.99848	1	18846	0	-0.51265	-13.778	0.973	0.993	0.007
Zbtb20	4	0.0033906	0.00051275	0.005742	1837	4	-0.51224	0.99661	0.99949	1	19067	0	-0.51224	-7.675	0.962	0.997	0.003
Gm8765	4	0.0053846	0.001019	0.01027	1980	4	-0.51101	0.99462	0.99903	1	18961	0	-0.51101	-3.852	0.955	0.997	0.003
Ndufb2	4	0.01308	0.0014228	0.01346	2180	3	-0.5105	0.65663	0.75029	1	13307	1	-0.5105	-6.103	0.96	0.997	0.003
Uros	3	0.0078843	0.0017519	0.016483	2058	3	-0.5098	0.99212	0.99825	1	18854	0	-0.5098	-9.557	0.968	0.997	0.003
Armcx6	4	0.0041989	0.00060711	0.006598	1894	4	-0.50931	0.9958	0.99942	1	19022	0	-0.50931	-3.683	0.955	0.997	0.003
Gm3417	4	0.015612	0.0019679	0.018282	2220	3	-0.50874	0.27415	0.4534	1	8205	1	-0.50874	-12.572	0.97	0.993	0.007
Gm3415	4	0.001692	0.00019039	0.002391	1622	4	-0.50793	0.99831	0.99981	1	19207	0	-0.50793	-6.901	0.96	0.997	0.003
Ube2m	4	0.020838	0.0040998	0.036201	2326	3	-0.50681	0.9798	0.99286	1	18495	0	-0.50681	-9.347	0.967	0.997	0.003
Snx2	4	0.022799	0.005178	0.045071	2362	3	-0.50492	0.88469	0.89618	1	16645	0	-0.50492	-9.903	0.968	0.995	0.005
Surf1	4	0.017391	0.0028368	0.025633	2253	3	-0.50463	0.98644	0.99677	1	18676	0	-0.50463	-12.592	0.97	0.993	0.007
Ufm1	4	0.022764	0.005178	0.045071	2360	3	-0.50432	0.94109	0.96814	1	17688	0	-0.50432	-7.353	0.96	0.997	0.003
Ubxn7	4	0.01407	0.0015751	0.014827	2197	3	-0.50369	0.98269	0.99428	1	18573	0	-0.50369	-10.368	0.968	0.995	0.005
Pcgf5	4	0.020683	0.0040993	0.036201	2325	3	-0.50315	0.79566	0.8176	1	15052	1	-0.50315	-7.729	0.962	0.997	0.003
[truncated: 212 more rows]
